# Supplementary material for: Ethyl 1-(6-chloro-3-pyridylmeth­yl)-5-ethoxy­methyl­eneamino-1H-1,2,3-triazole-4-carboxyl­ate
Source: Acta Crystallogr Sect E Struct Rep Online. 2008 Nov 13;64(Pt 12):o2352. doi: 10.1107/S1600536808037197 (PMC2959854; doi:10.1107/S1600536808037197)
Supplement: Supplementary file 1 [file e-64-o2352-sup1.cif]

##############################################################################
###                                                                        ###
###        Electronic paper (Acta Crystallographica Section E)             ###
###                                                                        ###
##############################################################################
#                                                                            #
# This CIF contains the data in a paper accepted for publication in Acta     #
# Crystallographica Section E. It conforms to the requirements of Notes      #
# for Authors for Section E, and has been peer reviewed under the auspices   #
# of the IUCr Commission on Journals.                                        #
#                                                                            #
# Full details of the Crystallographic Information File format               #
# are given in the paper "The Crystallographic Information File (CIF):       #
# a New Standard Archive File for Crystallography" by S. R. Hall, F. H.      #
# Allen and I. D. Brown [Acta Cryst. (1991), A47, 655-685].                  #
#                                                                            #
# The current version of the core CIF dictionary is obtainable from          #
# ftp://ftp.iucr.org/pub/cif_core.dic. The current version number is 2.4.    #
#                                                                            #
# Software is freely available for graphical display of the structure(s) in  #
# this CIF.  For information consult the CIF home page http://www.iucr.org/  #
# cif/home.html                                                              #
#                                                                            #
# This file may be used for bona fide research purposes within the           #
# scientific community so long as proper attribution is given to the journal # 
# article from which it was obtained.                                        #
#                                                                            #
##############################################################################
                                             
data_global
_audit_creation_method     SHELXL-97
_journal_date_recd_electronic     2008-11-09
_journal_date_accepted     2008-11-10
_journal_name_full     'Acta Crystallographica, Section E'
_journal_year     2008
_journal_volume     64
_journal_issue     12
_journal_page_first     o2352
_journal_page_last     o2352
_journal_paper_category     QO
_journal_coeditor_code     AT2675
_publ_contact_author_name     'Gao Hai-Tao'
_publ_contact_author_address
; Department of Medicinal Chemistry, Yunyang Medical College, Shiyan
 442000
  P.R. China
;
_publ_contact_author_email     chenxiaobao@yahoo.com.cn
_publ_contact_author_fax     '86 719 8875337'
_publ_contact_author_phone     '86 13997829297'
_publ_section_title
;\
Ethyl
1-(6-chloro-3-pyridylmethyl)-5-ethoxymethyleneamino-1<i>H</i>-1,2,3-triazole-\
4-carboxylate
;
loop_
    _publ_author_name
    _publ_author_footnote
    _publ_author_address
    'Chen, Xiao-Bao' .
;
Department of Medicinal Chemistry
Yunyang Medical College
Shiyan 442000
People's Republic of China
;
    'Feng-Mei Sun' .
;
School of Chemistry and Chemical Engineering
Henan Institute of Science and Technology
Xinxiang 453003
Henan
People's Republic of China
;
    'Gao, Hai-Tao' .
;
Department of Medicinal Chemistry
Yunyang Medical College
Shiyan 442000
People's Republic of China
;
    'Xu, Jing' .
;
Department of Medicinal Chemistry
Yunyang Medical College
Shiyan 442000
People's Republic of China
;
    'Zheng, Ai-Hua' .
;
Department of Medicinal Chemistry
Yunyang Medical College
Shiyan 442000
People's Republic of China
;
data_I
_audit_creation_method     SHELXL-97
_chemical_name_systematic
;
Ethyl 1-(6-chloro-3-pyridylmethyl)-5-ethoxymethyleneamino-1<i>H</i>-
1,2,3-triazole-4-carboxylate
;
_chemical_name_common     ?
_chemical_formula_moiety     'C14 H16 Cl N5 O3'
_chemical_formula_sum     'C14 H16 Cl N5 O3'
_chemical_formula_iupac     'C14 H16 Cl N5 O3'
_chemical_formula_weight     337.77
_chemical_melting_point     ?
_symmetry_cell_setting     monoclinic
_symmetry_space_group_name_H-M     'P 21/c'
_symmetry_space_group_name_Hall     '-P 2ybc'
loop_
    _symmetry_equiv_pos_as_xyz
    'x, y, z'
    '-x, y+1/2, -z+1/2'
    '-x, -y, -z'
    'x, -y-1/2, z-1/2'
_cell_length_a     16.8823(17)
_cell_length_b     6.3134(6)
_cell_length_c     15.3065(15)
_cell_angle_alpha     90.00
_cell_angle_beta     90.9800(10)
_cell_angle_gamma     90.00
_cell_volume     1631.2(3)
_cell_formula_units_Z     4
_cell_measurement_reflns_used     4752
_cell_measurement_theta_min     2.66
_cell_measurement_theta_max     27.84
_cell_measurement_temperature     291(2)
_exptl_crystal_description     block
_exptl_crystal_colour     colourless
_exptl_crystal_size_max     0.50
_exptl_crystal_size_mid     0.47
_exptl_crystal_size_min     0.36
_exptl_crystal_density_diffrn     1.375
_exptl_crystal_density_meas     ?
_exptl_crystal_density_method     'not measured'
_exptl_crystal_F_000     704
_exptl_absorpt_coefficient_mu     0.256
_exptl_absorpt_correction_type     none
_exptl_absorpt_process_details     ?
_exptl_absorpt_correction_T_min     ?
_exptl_absorpt_correction_T_max     ?
_exptl_special_details
;
;
_diffrn_ambient_temperature     291(2)
_diffrn_radiation_type     MoK\a
_diffrn_radiation_wavelength     0.71073
_diffrn_radiation_source     'fine-focus sealed tube'
_diffrn_radiation_monochromator     graphite
_diffrn_measurement_device_type     'Bruker SMART APEX CCD area-detector'
_diffrn_measurement_method     '\f and \w'
_diffrn_detector_area_resol_mean     ?
_diffrn_reflns_number     10092
_diffrn_reflns_av_R_equivalents     0.0137
_diffrn_reflns_av_sigmaI/netI     0.0131
_diffrn_reflns_theta_min     2.66
_diffrn_reflns_theta_max     25.50
_diffrn_reflns_theta_full     25.50
_diffrn_measured_fraction_theta_max     0.977
_diffrn_measured_fraction_theta_full     0.977
_diffrn_reflns_limit_h_min     -20
_diffrn_reflns_limit_h_max     20
_diffrn_reflns_limit_k_min     -7
_diffrn_reflns_limit_k_max     7
_diffrn_reflns_limit_l_min     -18
_diffrn_reflns_limit_l_max     18
_diffrn_standards_number     0
_diffrn_standards_interval_count     ?
_diffrn_standards_interval_time     ?
_diffrn_standards_decay_%     ?
_refine_special_details
;
Refinement of <i>F</i>^2^ against ALL reflections. The weighted <i>R</i>-factor
<i>wR</i> and
goodness of fit <i>S</i> are based on <i>F</i>^2^, conventional
<i>R</i>-factors <i>R</i> are based
on <i>F</i>, with <i>F</i> set to zero for negative <i>F</i>^2^. The threshold
expression of
<i>F</i>^2^ > \s(<i>F</i>^2^) is used only for calculating <i>R</i>-factors(gt)
<i>etc</i>. and is
not relevant to the choice of reflections for refinement. <i>R</i>-factors
based
on <i>F</i>^2^ are statistically about twice as large as those based on
<i>F</i>, and <i>R</i>-
factors based on ALL data will be even larger.
;
_reflns_number_total     2980
_reflns_number_gt     2551
_reflns_threshold_expression     I>2\s(I)
_refine_ls_structure_factor_coef     Fsqd
_refine_ls_matrix_type     full
_refine_ls_R_factor_all     0.0430
_refine_ls_R_factor_gt     0.0362
_refine_ls_wR_factor_gt     0.0920
_refine_ls_wR_factor_ref     0.0979
_refine_ls_goodness_of_fit_ref     1.042
_refine_ls_restrained_S_all     1.042
_refine_ls_number_reflns     2980
_refine_ls_number_parameters     210
_refine_ls_number_restraints     0
_refine_ls_hydrogen_treatment     constr
_refine_ls_weighting_scheme     calc
_refine_ls_weighting_details
         'calc w=1/[\s^2^(Fo^2^)+(0.0449P)^2^+0.5005P] where P=(Fo^2^+2Fc^2^)/3'
_atom_sites_solution_hydrogens     geom
_atom_sites_solution_primary     direct
_atom_sites_solution_secondary     difmap
_refine_ls_shift/su_max     0.001
_refine_ls_shift/su_mean     0.000
_refine_diff_density_max     0.253
_refine_diff_density_min     -0.397
_refine_ls_extinction_method     none
_refine_ls_extinction_coef     ?
loop_
    _atom_type_symbol
    _atom_type_description
    _atom_type_scat_dispersion_real
    _atom_type_scat_dispersion_imag
    _atom_type_scat_source
    'C' 'C' 0.0033 0.0016
                         'International Tables Vol C Tables 4.2.6.8 and 6.1.1.4'
    'H' 'H' 0.0000 0.0000
                         'International Tables Vol C Tables 4.2.6.8 and 6.1.1.4'
    'N' 'N' 0.0061 0.0033
                         'International Tables Vol C Tables 4.2.6.8 and 6.1.1.4'
    'O' 'O' 0.0106 0.0060
                         'International Tables Vol C Tables 4.2.6.8 and 6.1.1.4'
    'Cl' 'Cl' 0.1484 0.1585
                         'International Tables Vol C Tables 4.2.6.8 and 6.1.1.4'
_computing_data_collection     'SMART (Bruker, 2000)'
_computing_cell_refinement     'SAINT (Bruker, 2000)'
_computing_data_reduction     'SAINT (Bruker, 2000)'
_computing_structure_solution     'SHELXS97 (Sheldrick, 2008)'
_computing_structure_refinement     'SHELXL97 (Sheldrick, 2008)'
_computing_molecular_graphics     'SHELXTL (Sheldrick, 2008)'
_computing_publication_material     'SHELXTL (Sheldrick, 2008)'
loop_
    _atom_site_type_symbol
    _atom_site_label
    _atom_site_fract_x
    _atom_site_fract_y
    _atom_site_fract_z
    _atom_site_U_iso_or_equiv
    _atom_site_adp_type
    _atom_site_calc_flag
    _atom_site_refinement_flags
    _atom_site_occupancy
    _atom_site_disorder_assembly
    _atom_site_disorder_group
    Cl Cl1 0.36873(3) 0.34616(9) 0.06142(3) 0.07336(19) Uani d . 1 . .
    O O1 0.89923(7) 0.8586(2) -0.04595(8) 0.0571(3) Uani d . 1 . .
    O O2 0.91635(9) 0.6353(3) 0.06636(11) 0.0821(5) Uani d . 1 . .
    O O3 0.80412(9) 0.27638(19) 0.22225(8) 0.0633(4) Uani d . 1 . .
    N N1 0.50169(9) 0.4258(2) 0.14254(10) 0.0559(4) Uani d . 1 . .
    N N2 0.69532(8) 0.9067(2) 0.13235(8) 0.0440(3) Uani d . 1 . .
    N N3 0.69871(8) 1.0541(2) 0.06795(9) 0.0499(3) Uani d . 1 . .
    N N4 0.76295(8) 1.0162(2) 0.02373(9) 0.0494(3) Uani d . 1 . .
    N N5 0.76407(8) 0.6142(2) 0.19200(8) 0.0470(3) Uani d . 1 . .
    C C1 0.44375(10) 0.5167(3) 0.09780(10) 0.0480(4) Uani d . 1 . .
    C C2 0.43841(11) 0.7289(3) 0.07976(12) 0.0582(5) Uani d . 1 . .
    H H2 0.3959 0.7842 0.0477 0.070 Uiso calc R 1 . .
    C C3 0.49856(10) 0.8571(3) 0.11104(12) 0.0545(4) Uani d . 1 . .
    H H3 0.4972 1.0021 0.1004 0.065 Uiso calc R 1 . .
    C C4 0.56076(9) 0.7699(3) 0.15809(10) 0.0422(4) Uani d . 1 . .
    C C5 0.55899(10) 0.5546(3) 0.17194(12) 0.0535(4) Uani d . 1 . .
    H H5 0.6006 0.4946 0.2040 0.064 Uiso calc R 1 . .
    C C6 0.62874(10) 0.9037(3) 0.19223(11) 0.0504(4) Uani d . 1 . .
    H H6A 0.6103 1.0475 0.2012 0.061 Uiso calc R 1 . .
    H H6B 0.6466 0.8485 0.2483 0.061 Uiso calc R 1 . .
    C C7 0.80079(9) 0.8443(2) 0.05900(10) 0.0443(4) Uani d . 1 . .
    C C8 0.87732(10) 0.7667(3) 0.02805(12) 0.0515(4) Uani d . 1 . .
    C C9 0.97474(11) 0.7873(3) -0.08109(14) 0.0676(5) Uani d . 1 . .
    H H9A 0.9744 0.6348 -0.0885 0.081 Uiso calc R 1 . .
    H H9B 1.0179 0.8246 -0.0414 0.081 Uiso calc R 1 . .
    C C10 0.98505(15) 0.8939(5) -0.16692(17) 0.0994(9) Uani d . 1 . .
    H H10A 0.9433 0.8509 -0.2065 0.149 Uiso calc R 1 . .
    H H10B 1.0353 0.8547 -0.1905 0.149 Uiso calc R 1 . .
    H H10C 0.9832 1.0446 -0.1591 0.149 Uiso calc R 1 . .
    C C11 0.75714(9) 0.7719(2) 0.12926(10) 0.0424(4) Uani d . 1 . .
    C C12 0.79167(12) 0.4373(3) 0.16850(11) 0.0580(5) Uani d . 1 . .
    H H12 0.8039 0.4194 0.1100 0.070 Uiso calc R 1 . .
    C C13 0.78506(12) 0.3050(3) 0.31347(11) 0.0584(5) Uani d . 1 . .
    H H13A 0.7281 0.3109 0.3205 0.070 Uiso calc R 1 . .
    H H13B 0.8080 0.4356 0.3357 0.070 Uiso calc R 1 . .
    C C14 0.81906(16) 0.1190(4) 0.36122(14) 0.0812(7) Uani d . 1 . .
    H H14A 0.7993 -0.0094 0.3353 0.122 Uiso calc R 1 . .
    H H14B 0.8040 0.1248 0.4214 0.122 Uiso calc R 1 . .
    H H14C 0.8758 0.1219 0.3578 0.122 Uiso calc R 1 . .
loop_
    _atom_site_aniso_label
    _atom_site_aniso_U_11
    _atom_site_aniso_U_22
    _atom_site_aniso_U_33
    _atom_site_aniso_U_12
    _atom_site_aniso_U_13
    _atom_site_aniso_U_23
    Cl1 0.0601(3) 0.0926(4) 0.0674(3) -0.0200(3) 0.0024(2) -0.0204(3)
    O1 0.0478(7) 0.0593(7) 0.0647(7) 0.0024(5) 0.0108(6) 0.0029(6)
    O2 0.0658(9) 0.0824(10) 0.0985(11) 0.0239(8) 0.0096(8) 0.0267(9)
    O3 0.0954(10) 0.0428(7) 0.0519(7) 0.0049(6) 0.0048(7) 0.0053(5)
    N1 0.0510(8) 0.0480(8) 0.0687(9) -0.0032(7) -0.0003(7) 0.0059(7)
    N2 0.0445(7) 0.0411(7) 0.0464(7) -0.0041(6) -0.0016(6) 0.0019(6)
    N3 0.0495(8) 0.0455(8) 0.0546(8) -0.0002(6) -0.0009(6) 0.0080(6)
    N4 0.0477(8) 0.0475(8) 0.0529(8) -0.0023(6) -0.0001(6) 0.0067(6)
    N5 0.0504(8) 0.0442(8) 0.0461(7) -0.0011(6) -0.0046(6) 0.0045(6)
    C1 0.0440(9) 0.0595(10) 0.0409(8) -0.0040(7) 0.0085(7) -0.0054(7)
    C2 0.0475(10) 0.0673(12) 0.0596(10) 0.0089(8) -0.0050(8) 0.0090(9)
    C3 0.0537(10) 0.0448(9) 0.0652(11) 0.0078(8) 0.0022(8) 0.0091(8)
    C4 0.0437(8) 0.0440(8) 0.0391(8) 0.0033(7) 0.0078(6) 0.0001(7)
    C5 0.0482(9) 0.0501(10) 0.0620(10) 0.0016(8) -0.0058(8) 0.0132(8)
    C6 0.0540(10) 0.0485(9) 0.0490(9) -0.0009(8) 0.0061(7) -0.0045(7)
    C7 0.0437(9) 0.0413(8) 0.0476(9) -0.0043(7) -0.0045(7) 0.0016(7)
    C8 0.0461(9) 0.0477(9) 0.0607(10) -0.0032(7) -0.0022(8) 0.0003(8)
    C9 0.0483(10) 0.0690(12) 0.0859(14) 0.0012(9) 0.0135(10) -0.0138(11)
    C10 0.0811(16) 0.127(2) 0.0917(17) 0.0149(16) 0.0392(14) 0.0044(16)
    C11 0.0437(8) 0.0391(8) 0.0441(8) -0.0044(7) -0.0070(7) -0.0013(7)
    C12 0.0857(13) 0.0450(10) 0.0434(9) -0.0065(9) 0.0000(9) 0.0018(8)
    C13 0.0672(12) 0.0585(11) 0.0494(9) 0.0055(9) 0.0033(8) 0.0074(8)
    C14 0.1104(18) 0.0668(13) 0.0665(13) 0.0154(12) 0.0013(12) 0.0190(11)
_geom_special_details
;
All e.s.d.'s (except the e.s.d. in the dihedral angle between two l.s. planes)
are estimated using the full covariance matrix. The cell e.s.d.'s are taken
into account individually in the estimation of e.s.d.'s in distances, angles
and torsion angles; correlations between e.s.d.'s in cell parameters are only
used when they are defined by crystal symmetry. An approximate (isotropic)
treatment of cell e.s.d.'s is used for estimating e.s.d.'s involving l.s.
planes.
;
loop_
    _geom_bond_atom_site_label_1
    _geom_bond_atom_site_label_2
    _geom_bond_site_symmetry_2
    _geom_bond_distance
    _geom_bond_publ_flag
    Cl1 C1 . 1.7462(17) ?
    O1 C8 . 1.331(2) ?
    O1 C9 . 1.463(2) ?
    O2 C8 . 1.205(2) ?
    O3 C12 . 1.322(2) ?
    O3 C13 . 1.450(2) ?
    N1 C1 . 1.316(2) ?
    N1 C5 . 1.336(2) ?
    N2 C11 . 1.348(2) ?
    N2 N3 . 1.3579(18) ?
    N2 C6 . 1.463(2) ?
    N3 N4 . 1.3103(19) ?
    N4 C7 . 1.366(2) ?
    N5 C12 . 1.264(2) ?
    N5 C11 . 1.387(2) ?
    C1 C2 . 1.371(3) ?
    C2 C3 . 1.378(3) ?
    C2 H2 . 0.9300 ?
    C3 C4 . 1.378(2) ?
    C3 H3 . 0.9300 ?
    C4 C5 . 1.376(2) ?
    C4 C6 . 1.511(2) ?
    C5 H5 . 0.9300 ?
    C6 H6A . 0.9700 ?
    C6 H6B . 0.9700 ?
    C7 C11 . 1.391(2) ?
    C7 C8 . 1.468(2) ?
    C9 C10 . 1.489(3) ?
    C9 H9A . 0.9700 ?
    C9 H9B . 0.9700 ?
    C10 H10A . 0.9600 ?
    C10 H10B . 0.9600 ?
    C10 H10C . 0.9600 ?
    C12 H12 . 0.9300 ?
    C13 C14 . 1.493(3) ?
    C13 H13A . 0.9700 ?
    C13 H13B . 0.9700 ?
    C14 H14A . 0.9600 ?
    C14 H14B . 0.9600 ?
    C14 H14C . 0.9600 ?
loop_
    _geom_angle_atom_site_label_1
    _geom_angle_atom_site_label_2
    _geom_angle_atom_site_label_3
    _geom_angle_site_symmetry_1
    _geom_angle_site_symmetry_3
    _geom_angle
    _geom_angle_publ_flag
    C8 O1 C9 . . 115.82(15) ?
    C12 O3 C13 . . 117.92(14) ?
    C1 N1 C5 . . 115.93(15) ?
    C11 N2 N3 . . 111.41(13) ?
    C11 N2 C6 . . 128.15(13) ?
    N3 N2 C6 . . 120.40(13) ?
    N4 N3 N2 . . 107.16(13) ?
    N3 N4 C7 . . 109.08(13) ?
    C12 N5 C11 . . 117.65(14) ?
    N1 C1 C2 . . 125.22(16) ?
    N1 C1 Cl1 . . 115.20(13) ?
    C2 C1 Cl1 . . 119.57(14) ?
    C1 C2 C3 . . 117.28(16) ?
    C1 C2 H2 . . 121.4 ?
    C3 C2 H2 . . 121.4 ?
    C4 C3 C2 . . 119.84(16) ?
    C4 C3 H3 . . 120.1 ?
    C2 C3 H3 . . 120.1 ?
    C5 C4 C3 . . 117.18(16) ?
    C5 C4 C6 . . 121.16(15) ?
    C3 C4 C6 . . 121.65(15) ?
    N1 C5 C4 . . 124.54(16) ?
    N1 C5 H5 . . 117.7 ?
    C4 C5 H5 . . 117.7 ?
    N2 C6 C4 . . 112.19(13) ?
    N2 C6 H6A . . 109.2 ?
    C4 C6 H6A . . 109.2 ?
    N2 C6 H6B . . 109.2 ?
    C4 C6 H6B . . 109.2 ?
    H6A C6 H6B . . 107.9 ?
    N4 C7 C11 . . 108.44(14) ?
    N4 C7 C8 . . 123.09(14) ?
    C11 C7 C8 . . 128.35(15) ?
    O2 C8 O1 . . 123.82(16) ?
    O2 C8 C7 . . 123.34(17) ?
    O1 C8 C7 . . 112.83(15) ?
    O1 C9 C10 . . 107.54(18) ?
    O1 C9 H9A . . 110.2 ?
    C10 C9 H9A . . 110.2 ?
    O1 C9 H9B . . 110.2 ?
    C10 C9 H9B . . 110.2 ?
    H9A C9 H9B . . 108.5 ?
    C9 C10 H10A . . 109.5 ?
    C9 C10 H10B . . 109.5 ?
    H10A C10 H10B . . 109.5 ?
    C9 C10 H10C . . 109.5 ?
    H10A C10 H10C . . 109.5 ?
    H10B C10 H10C . . 109.5 ?
    N2 C11 N5 . . 119.02(14) ?
    N2 C11 C7 . . 103.90(13) ?
    N5 C11 C7 . . 137.02(15) ?
    N5 C12 O3 . . 123.85(16) ?
    N5 C12 H12 . . 118.1 ?
    O3 C12 H12 . . 118.1 ?
    O3 C13 C14 . . 106.49(16) ?
    O3 C13 H13A . . 110.4 ?
    C14 C13 H13A . . 110.4 ?
    O3 C13 H13B . . 110.4 ?
    C14 C13 H13B . . 110.4 ?
    H13A C13 H13B . . 108.6 ?
    C13 C14 H14A . . 109.5 ?
    C13 C14 H14B . . 109.5 ?
    H14A C14 H14B . . 109.5 ?
    C13 C14 H14C . . 109.5 ?
    H14A C14 H14C . . 109.5 ?
    H14B C14 H14C . . 109.5 ?
loop_
    _geom_torsion_atom_site_label_1
    _geom_torsion_atom_site_label_2
    _geom_torsion_atom_site_label_3
    _geom_torsion_atom_site_label_4
    _geom_torsion_site_symmetry_1
    _geom_torsion_site_symmetry_2
    _geom_torsion_site_symmetry_3
    _geom_torsion_site_symmetry_4
    _geom_torsion
    _geom_torsion_publ_flag
    C11 N2 N3 N4 . . . . -0.55(17) ?
    C6 N2 N3 N4 . . . . -178.53(13) ?
    N2 N3 N4 C7 . . . . 0.30(17) ?
    C5 N1 C1 C2 . . . . 0.0(3) ?
    C5 N1 C1 Cl1 . . . . -179.06(13) ?
    N1 C1 C2 C3 . . . . 0.0(3) ?
    Cl1 C1 C2 C3 . . . . 179.07(13) ?
    C1 C2 C3 C4 . . . . 0.2(3) ?
    C2 C3 C4 C5 . . . . -0.4(2) ?
    C2 C3 C4 C6 . . . . 178.87(15) ?
    C1 N1 C5 C4 . . . . -0.3(3) ?
    C3 C4 C5 N1 . . . . 0.4(3) ?
    C6 C4 C5 N1 . . . . -178.81(16) ?
    C11 N2 C6 C4 . . . . -88.86(19) ?
    N3 N2 C6 C4 . . . . 88.75(17) ?
    C5 C4 C6 N2 . . . . 85.12(19) ?
    C3 C4 C6 N2 . . . . -94.08(18) ?
    N3 N4 C7 C11 . . . . 0.04(18) ?
    N3 N4 C7 C8 . . . . -176.36(15) ?
    C9 O1 C8 O2 . . . . 1.3(3) ?
    C9 O1 C8 C7 . . . . -179.47(14) ?
    N4 C7 C8 O2 . . . . 169.02(17) ?
    C11 C7 C8 O2 . . . . -6.6(3) ?
    N4 C7 C8 O1 . . . . -10.2(2) ?
    C11 C7 C8 O1 . . . . 174.16(15) ?
    C8 O1 C9 C10 . . . . 175.16(19) ?
    N3 N2 C11 N5 . . . . 178.28(13) ?
    C6 N2 C11 N5 . . . . -3.9(2) ?
    N3 N2 C11 C7 . . . . 0.55(17) ?
    C6 N2 C11 C7 . . . . 178.34(14) ?
    C12 N5 C11 N2 . . . . 144.61(16) ?
    C12 N5 C11 C7 . . . . -38.6(3) ?
    N4 C7 C11 N2 . . . . -0.36(17) ?
    C8 C7 C11 N2 . . . . 175.79(15) ?
    N4 C7 C11 N5 . . . . -177.45(17) ?
    C8 C7 C11 N5 . . . . -1.3(3) ?
    C11 N5 C12 O3 . . . . 177.40(16) ?
    C13 O3 C12 N5 . . . . -0.1(3) ?
    C12 O3 C13 C14 . . . . -169.17(18) ?
loop_
    _geom_hbond_atom_site_label_D
    _geom_hbond_atom_site_label_H
    _geom_hbond_atom_site_label_A
    _geom_hbond_site_symmetry_A
    _geom_hbond_distance_DH
    _geom_hbond_distance_HA
    _geom_hbond_distance_DA
    _geom_hbond_angle_DHA
    C2 H2 N3 3_675 0.93 2.57 3.488(2) 167.00
    C9 H9A O2 3_765 0.97 2.53 3.246(3) 131.00
    C12 H12 O2 . 0.93 2.44 2.924(3) 112.00
