# Supplementary material for: Ethyl 1-(6-chloro-3-pyridylmeth­yl)-5-ethoxy­methyl­eneamino-1H-1,2,3-triazole-4-carboxyl­ate
Source: Acta Crystallogr Sect E Struct Rep Online. 2008 Nov 13;64(Pt 12):o2352. doi: 10.1107/S1600536808037197 (PMC2959854; doi:10.1107/S1600536808037197)
Supplement: Supplementary file 2 [file e-64-o2352-Isup2.hkl]

# 
# h,k,l, Fc-squared, Fo-squared, sigma(Fo-squared) and status flag 
# 
data_I
_shelx_title ' B in P2(1)/c' 
_shelx_refln_list_code          4 
_shelx_F_calc_maximum      166.62 
_exptl_crystal_F_000       704.00 
_reflns_d_resolution_high  0.8255 
 
loop_ 
 _symmetry_equiv_pos_as_xyz 
 'x, y, z' 
 '-x, y+1/2, -z+1/2' 
 '-x, -y, -z' 
 'x, -y-1/2, z-1/2' 
 
_cell_length_a    16.8823 
_cell_length_b     6.3134 
_cell_length_c    15.3065 
_cell_angle_alpha  90.000 
_cell_angle_beta   90.980 
_cell_angle_gamma  90.000 
 
_shelx_F_squared_multiplier     1.000 
 
loop_ 
 _refln_index_h 
 _refln_index_k 
 _refln_index_l 
 _refln_F_squared_calc 
 _refln_F_squared_meas 
 _refln_F_squared_sigma 
 _refln_observed_status 
   3   0   0     3430.73     3282.84     22.69 o 
   4   0   0     2981.89     3056.79     21.32 o 
   5   0   0     4216.57     3978.93     27.53 o 
   6   0   0      227.07      229.90      3.06 o 
   7   0   0     5256.12     5202.41     36.00 o 
   8   0   0      305.38      331.68      5.70 o 
   9   0   0     2005.48     2151.35     16.97 o 
  10   0   0     1033.33      981.93      9.51 o 
  11   0   0      466.70      443.56      7.97 o 
  12   0   0      551.22      522.49     13.33 o 
  13   0   0       16.43       15.79      1.40 o 
  14   0   0      281.80      278.70      5.10 o 
  15   0   0     2295.77     2307.22     20.17 o 
  16   0   0     1066.17     1106.49     18.97 o 
  17   0   0      194.70      196.17      6.75 o 
   1   1   0     4749.68     4508.96     25.81 o 
   2   1   0      670.51      599.50      4.72 o 
   3   1   0     9206.01     8607.23     54.53 o 
   4   1   0     6958.15     6662.21     29.11 o 
   5   1   0        1.74        0.58      0.27 o 
   6   1   0      102.58      103.65      1.46 o 
   7   1   0     3168.13     3142.91     14.47 o 
   8   1   0      307.16      342.05      2.78 o 
   9   1   0     1977.62     1897.95     12.66 o 
  10   1   0       10.23        5.65      0.76 o 
  11   1   0       43.08       36.00      1.50 o 
  12   1   0      192.53      199.23      5.82 o 
  13   1   0        0.21        0.09      0.54 o 
  14   1   0      679.07      682.10      6.14 o 
  15   1   0       48.03       47.86      2.05 o 
  16   1   0       42.40       46.16      2.91 o 
  17   1   0      179.71      176.80      3.83 o 
  18   1   0        1.12        1.57      0.95 o 
  19   1   0        2.47        2.51      1.33 o 
  20   1   0        0.24        1.16      1.70 o 
   0   2   0      889.37      884.92      6.17 o 
   1   2   0     1756.86     1777.25      8.44 o 
   2   2   0       68.42       75.37      1.55 o 
   3   2   0      202.01      243.70      1.78 o 
   4   2   0      930.16      856.05      4.72 o 
   5   2   0     1232.54     1321.95      6.29 o 
   6   2   0      111.39      120.35      1.99 o 
   7   2   0       47.74       47.02      1.21 o 
   8   2   0       57.06       45.20      1.04 o 
   9   2   0       37.68       52.10      1.16 o 
  10   2   0       20.42       19.38      0.85 o 
  11   2   0      128.44      134.04      3.29 o 
  12   2   0       85.73       86.45      4.12 o 
  13   2   0      159.78      160.63      3.40 o 
  14   2   0        7.65        7.20      1.37 o 
  15   2   0       21.02       19.17      1.49 o 
  16   2   0        7.92       10.07      1.32 o 
  17   2   0       24.54       23.14      1.72 o 
  18   2   0        4.14        4.95      1.21 o 
  19   2   0        1.84        1.79      1.29 o 
   1   3   0      276.08      298.08      2.34 o 
   2   3   0      309.05      339.57      2.69 o 
   3   3   0      259.55      274.95      2.55 o 
   4   3   0       51.44       60.72      1.03 o 
   5   3   0       26.94       32.53      0.81 o 
   6   3   0      170.80      179.37      2.95 o 
   7   3   0       10.34        7.62      0.60 o 
   8   3   0      351.02      346.93      5.68 o 
   9   3   0       57.09       70.88      2.20 o 
  10   3   0       90.35       88.75      3.26 o 
  11   3   0        0.34        1.97      0.85 o 
  12   3   0       53.91       51.47      2.09 o 
  13   3   0       28.67       28.12      2.23 o 
  14   3   0       89.05       78.55      2.68 o 
  15   3   0       25.09       23.93      1.75 o 
  16   3   0        2.75        1.51      1.03 o 
  17   3   0        0.28       -0.11      1.06 o 
  18   3   0       28.46       28.91      2.16 o 
   0   4   0      408.71      395.25      4.42 o 
   1   4   0       53.02       68.08      1.27 o 
   2   4   0        2.52        1.79      0.44 o 
   3   4   0      323.85      335.08      2.84 o 
   4   4   0      433.47      461.54      3.96 o 
   5   4   0      272.96      234.32      3.32 o 
   6   4   0      339.83      334.30      5.85 o 
   7   4   0     1105.92     1079.05      8.43 o 
   8   4   0      269.25      265.98      3.82 o 
   9   4   0      364.76      358.02      5.25 o 
  10   4   0      366.04      373.39      6.12 o 
  11   4   0      122.78      112.60      4.10 o 
  12   4   0        8.54        8.81      1.28 o 
  13   4   0        0.56        0.84      0.94 o 
  14   4   0       31.34       31.12      2.00 o 
  15   4   0       39.99       36.37      2.21 o 
  16   4   0        7.08        6.95      1.47 o 
  17   4   0        0.00        0.36      1.26 o 
   1   5   0      644.16      625.05      5.13 o 
   2   5   0        0.03       -0.48      0.74 o 
   3   5   0        2.54        1.71      0.80 o 
   4   5   0       14.21       17.37      1.27 o 
   5   5   0       23.56       16.90      1.25 o 
   6   5   0      326.04      321.82      4.36 o 
   7   5   0       13.33       16.61      1.32 o 
   8   5   0      166.82      147.63      3.08 o 
   9   5   0       67.27       68.87      2.45 o 
  10   5   0       91.60      108.67      3.25 o 
  11   5   0       89.59      105.21      3.43 o 
  12   5   0        7.87        5.55      1.32 o 
  13   5   0       25.20       24.08      1.95 o 
  14   5   0       20.11       20.06      1.87 o 
  15   5   0       10.48        7.11      1.57 o 
   0   6   0       80.73       69.95      4.85 o 
   1   6   0       12.50       11.43      2.23 o 
   2   6   0        8.17       10.74      1.46 o 
   3   6   0        2.38        0.68      0.86 o 
   4   6   0       33.68       41.36      2.14 o 
   5   6   0       18.67       21.67      1.48 o 
   6   6   0        5.90        7.65      1.15 o 
   7   6   0       70.76       62.38      2.25 o 
   8   6   0       20.58       22.75      1.60 o 
   9   6   0       14.35       22.98      2.16 o 
  10   6   0        2.19        1.52      1.11 o 
  11   6   0       22.91       21.35      1.87 o 
  12   6   0        0.31       -0.68      1.07 o 
   1   7   0       86.69       75.84      4.00 o 
   2   7   0        2.59        2.80      1.71 o 
   3   7   0       21.98       36.35      3.06 o 
   4   7   0       17.29       22.51      2.79 o 
   5   7   0       20.44       18.97      1.91 o 
   6   7   0       12.71       17.65      2.11 o 
   7   7   0       18.61       18.91      2.97 o 
   8   7   0        8.28       10.03      1.42 o 
 -20   1   1        2.03        1.53      1.77 o 
 -19   1   1        7.45       10.12      2.54 o 
 -18   1   1        4.20        2.71      1.26 o 
 -17   1   1        2.68        2.72      1.05 o 
 -16   1   1        2.95        2.60      1.31 o 
 -15   1   1       49.65       52.59      1.79 o 
 -14   1   1      263.63      252.14      3.10 o 
 -13   1   1      253.44      263.91      3.05 o 
 -12   1   1        7.27        6.89      0.69 o 
 -11   1   1      716.41      719.29      5.11 o 
 -10   1   1     1754.59     1866.02     12.55 o 
  -9   1   1       27.62       31.08      0.97 o 
  -8   1   1      133.68      131.57      1.67 o 
  -7   1   1      243.93      191.90      1.93 o 
  -6   1   1      253.02      256.12      2.14 o 
  -5   1   1      205.64      250.19      2.20 o 
  -4   1   1      361.17      401.41      2.60 o 
  -3   1   1      424.37      386.83      2.22 o 
  -2   1   1      166.43      142.29      1.58 o 
  -1   1   1      921.11      903.73      4.07 o 
   0   1   1       50.61       44.46      1.34 o 
   1   1   1     2909.31     2837.97     14.14 o 
   2   1   1    10911.71    10228.93     55.16 o 
   3   1   1     1613.95     1502.64      9.44 o 
   4   1   1     4730.96     4745.78     28.05 o 
   5   1   1     6193.37     5998.11     27.77 o 
   6   1   1       67.17       59.15      0.95 o 
   7   1   1     1012.27     1040.95      6.44 o 
   8   1   1      318.63      309.30      2.83 o 
   9   1   1       57.98       52.58      1.23 o 
  10   1   1       61.42       78.74      1.55 o 
  11   1   1      364.51      342.54      3.49 o 
  12   1   1        0.08        1.01      0.93 o 
  13   1   1       12.92       11.75      1.86 o 
  14   1   1       40.12       40.01      2.24 o 
  15   1   1       61.58       61.00      2.67 o 
  16   1   1       77.86       75.20      2.53 o 
  17   1   1      173.42      165.72      3.72 o 
  18   1   1       21.12       20.66      1.63 o 
  19   1   1       11.52        9.84      1.72 o 
  20   1   1       40.79       45.18      4.04 o 
 -19   2   1       19.30       19.65      2.22 o 
 -18   2   1        6.29        7.13      1.62 o 
 -17   2   1       99.23      112.81      4.79 o 
 -16   2   1      168.45      162.46      3.75 o 
 -15   2   1       30.12       29.18      1.76 o 
 -14   2   1        0.02       -1.06      1.02 o 
 -13   2   1       29.00       28.35      1.87 o 
 -12   2   1       30.12       34.15      2.22 o 
 -11   2   1       87.11       81.59      1.60 o 
 -10   2   1     1301.39     1296.35      7.60 o 
  -9   2   1     1899.62     1964.73     10.25 o 
  -8   2   1      376.88      373.66      3.09 o 
  -7   2   1      221.43      237.96      2.28 o 
  -6   2   1      132.73      154.31      1.59 o 
  -5   2   1       94.84       79.42      1.09 o 
  -4   2   1     1137.97     1218.78      6.00 o 
  -3   2   1      398.54      413.10      2.82 o 
  -2   2   1     1158.53     1222.19      5.74 o 
  -1   2   1     3651.47     3674.39     14.91 o 
   0   2   1      678.28      663.22      3.51 o 
   1   2   1     3821.97     3812.10     17.45 o 
   2   2   1     5512.02     5323.41     25.47 o 
   3   2   1       87.94       90.48      1.51 o 
   4   2   1      395.09      420.21      3.63 o 
   5   2   1       45.93       43.56      1.33 o 
   6   2   1     3332.45     3462.93     20.81 o 
   7   2   1     3354.65     3480.20     16.00 o 
   8   2   1       34.83       39.32      0.92 o 
   9   2   1        6.19        5.20      0.57 o 
  10   2   1       43.94       30.86      1.56 o 
  11   2   1      223.12      236.51      3.84 o 
  12   2   1      516.74      490.61      5.93 o 
  13   2   1      393.61      371.55      5.24 o 
  14   2   1      551.58      510.10      9.62 o 
  15   2   1        1.70        0.55      1.52 o 
  16   2   1        8.09        8.19      1.26 o 
  17   2   1        0.08       -0.95      0.90 o 
  18   2   1        2.90        1.43      1.02 o 
  19   2   1       39.07       41.18      2.31 o 
 -18   3   1       71.93       76.01      3.70 o 
 -17   3   1      119.01      111.34      4.28 o 
 -16   3   1        6.00       13.37      2.84 o 
 -15   3   1      118.05      119.30      3.32 o 
 -14   3   1       13.90       13.12      1.37 o 
 -13   3   1       94.37       98.71      3.34 o 
 -12   3   1        8.15        6.90      1.12 o 
 -11   3   1       15.59       15.95      1.32 o 
 -10   3   1      541.83      508.51      7.36 o 
  -9   3   1       96.99      104.79      3.46 o 
  -8   3   1      357.57      372.97      3.77 o 
  -7   3   1      319.73      301.13      2.57 o 
  -6   3   1       10.63       19.79      1.12 o 
  -5   3   1       70.75       72.21      1.18 o 
  -4   3   1      734.52      687.24      4.12 o 
  -3   3   1     2235.49     2238.66     10.10 o 
  -2   3   1     2708.74     2780.48     12.31 o 
  -1   3   1      301.03      272.43      2.24 o 
   0   3   1       10.07        6.15      0.77 o 
   1   3   1       89.81       75.20      1.13 o 
   2   3   1        0.03        0.77      0.55 o 
   3   3   1      475.84      439.44      4.16 o 
   4   3   1      258.02      254.96      2.27 o 
   5   3   1      880.34      901.73      8.04 o 
   6   3   1       55.34       66.44      1.69 o 
   7   3   1      292.88      271.95      3.95 o 
   8   3   1       48.55       47.60      3.09 o 
   9   3   1      492.63      488.07      5.82 o 
  10   3   1       46.76       50.39      1.99 o 
  11   3   1       86.69       79.31      2.49 o 
  12   3   1       42.19       47.35      2.24 o 
  13   3   1      594.97      585.02     10.70 o 
  14   3   1       14.99       17.50      1.53 o 
  15   3   1        8.01       13.87      2.10 o 
  16   3   1       30.62       33.12      2.05 o 
  17   3   1        8.72        6.41      1.71 o 
  18   3   1        6.48        4.15      1.31 o 
 -17   4   1        1.35        0.81      1.42 o 
 -16   4   1        2.28        0.26      1.57 o 
 -15   4   1        2.19        0.45      1.03 o 
 -14   4   1        1.40        1.86      1.02 o 
 -13   4   1       46.18       46.09      2.25 o 
 -12   4   1        5.47        5.77      1.16 o 
 -11   4   1        4.88        2.23      1.00 o 
 -10   4   1       78.45       82.44      3.75 o 
  -9   4   1       18.14       15.16      1.20 o 
  -8   4   1        6.91        7.95      1.03 o 
  -7   4   1       52.81       55.32      2.25 o 
  -6   4   1      675.41      676.32      6.27 o 
  -5   4   1      847.41      838.37      5.86 o 
  -4   4   1        0.01       -0.20      0.43 o 
  -3   4   1      168.11      167.21      1.98 o 
  -2   4   1        8.67       16.06      0.72 o 
  -1   4   1        0.61        2.89      0.47 o 
   0   4   1      224.33      231.38      2.35 o 
   1   4   1      106.07      147.55      1.82 o 
   2   4   1      665.12      662.77      4.29 o 
   3   4   1        0.48        2.98      0.57 o 
   4   4   1       13.55       13.68      1.00 o 
   5   4   1        4.33        5.09      0.83 o 
   6   4   1       52.61       53.61      1.75 o 
   7   4   1        0.08        1.04      0.76 o 
   8   4   1       53.45       57.83      1.91 o 
   9   4   1      190.05      184.48      4.69 o 
  10   4   1      420.55      422.48      5.93 o 
  11   4   1       71.58       81.23      2.70 o 
  12   4   1       82.73       90.08      2.92 o 
  13   4   1       15.42       15.40      1.57 o 
  14   4   1        2.74        4.59      1.24 o 
  15   4   1        0.38        0.69      1.00 o 
  16   4   1       21.44       24.49      2.03 o 
  17   4   1        0.60        3.28      1.39 o 
 -15   5   1        3.42        4.19      1.40 o 
 -14   5   1       10.38       12.61      1.68 o 
 -13   5   1       35.06       31.19      2.12 o 
 -12   5   1       22.64       22.60      1.84 o 
 -11   5   1       22.72       15.30      1.67 o 
 -10   5   1       84.04       76.18      2.90 o 
  -9   5   1        1.30        1.37      0.86 o 
  -8   5   1      133.65      111.23      3.17 o 
  -7   5   1        0.15        0.60      0.79 o 
  -6   5   1       17.30       16.46      1.24 o 
  -5   5   1       79.83       81.26      2.20 o 
  -4   5   1      241.98      245.86      4.58 o 
  -3   5   1      180.70      191.11      3.14 o 
  -2   5   1       38.75       38.83      1.37 o 
  -1   5   1      222.40      227.17      2.60 o 
   0   5   1       96.05      106.98      2.03 o 
   1   5   1       25.37       32.63      1.29 o 
   2   5   1       54.32       50.77      1.79 o 
   3   5   1       37.71       41.85      1.85 o 
   4   5   1       32.49       32.78      1.59 o 
   5   5   1      305.76      281.33      4.08 o 
   6   5   1       83.34       87.40      2.63 o 
   7   5   1      299.82      276.83      4.15 o 
   8   5   1       33.37       27.64      1.88 o 
   9   5   1      124.38      125.11      3.38 o 
  10   5   1        3.57        5.08      1.29 o 
  11   5   1      197.86      188.61      7.60 o 
  12   5   1       32.26       37.07      2.22 o 
  13   5   1        2.49        4.71      1.35 o 
  14   5   1        2.77        2.80      1.22 o 
  15   5   1        5.50        3.09      1.41 o 
 -12   6   1       40.07       28.57      2.16 o 
 -11   6   1       45.06       41.81      2.40 o 
 -10   6   1       13.86       12.91      1.41 o 
  -9   6   1      112.20      110.56      3.57 o 
  -8   6   1        0.90        0.88      0.92 o 
  -7   6   1       70.63       77.53      3.27 o 
  -6   6   1        1.91        6.01      1.06 o 
  -5   6   1       91.75       97.97      2.61 o 
  -4   6   1        9.83       12.22      1.23 o 
  -3   6   1       20.42       20.88      2.12 o 
  -2   6   1      151.59      137.51      3.56 o 
  -1   6   1       58.96       51.48      3.07 o 
   0   6   1       62.95       71.65      4.37 o 
   1   6   1       92.99      101.88      3.12 o 
   2   6   1      101.99      112.86      3.33 o 
   3   6   1      271.20      270.03      4.19 o 
   4   6   1       56.45       55.20      2.09 o 
   5   6   1       33.13       32.20      1.67 o 
   6   6   1       56.22       50.26      2.03 o 
   7   6   1       26.73       28.58      1.71 o 
   8   6   1        5.62        4.68      1.14 o 
   9   6   1       11.09        7.63      1.22 o 
  10   6   1        0.19        0.33      1.05 o 
  11   6   1       11.20       10.35      1.64 o 
  12   6   1        2.36        1.95      1.24 o 
  -8   7   1        4.87        6.24      1.28 o 
  -7   7   1       90.41      101.13      3.61 o 
  -6   7   1       33.21       36.44      2.39 o 
  -5   7   1        1.87        1.27      1.23 o 
  -4   7   1      144.62      163.06      5.63 o 
  -3   7   1       62.54       58.53      3.57 o 
  -2   7   1        3.17        1.21      1.51 o 
  -1   7   1        6.47        6.37      4.81 o 
   0   7   1        2.80        3.40      1.76 o 
   1   7   1        2.16        2.57      1.65 o 
   2   7   1       32.18       32.36      3.07 o 
   3   7   1      135.18      136.78      5.16 o 
   4   7   1        3.31        5.71      1.78 o 
   5   7   1        0.96       -0.29      1.21 o 
   6   7   1       44.31       53.54      2.80 o 
   7   7   1        0.31        0.07      1.00 o 
   8   7   1        3.42        5.72      1.23 o 
 -19   0   2       66.48       78.00      4.95 o 
 -18   0   2      165.48      174.31      4.81 o 
 -17   0   2       19.82       18.19      2.03 o 
 -16   0   2       48.61       43.99      2.58 o 
 -15   0   2       53.72       51.88      2.57 o 
 -14   0   2        4.71        2.88      1.06 o 
 -13   0   2       10.48       13.76      1.97 o 
 -12   0   2      649.37      663.41     11.09 o 
 -11   0   2      601.78      564.80      7.04 o 
 -10   0   2       68.78       58.59      2.05 o 
  -9   0   2     1986.84     2243.72     32.12 o 
  -8   0   2     2053.86     2091.86     16.60 o 
  -7   0   2       72.89       78.00      1.97 o 
  -6   0   2      147.29      135.22      2.47 o 
  -5   0   2    11611.49    10931.34     81.50 o 
  -4   0   2     6179.95     5951.94     42.18 o 
  -3   0   2    14839.19    13302.80     91.61 o 
  -2   0   2      902.45      864.76      9.85 o 
  -1   0   2     2035.93     1994.71     14.46 o 
   0   0   2     3156.60     3127.86     35.71 o 
   1   0   2     7480.97     6983.22     49.51 o 
   2   0   2     1158.00     1175.78      8.74 o 
   3   0   2     2330.08     2258.94     16.03 o 
   4   0   2     3280.43     3381.87     26.07 o 
   5   0   2      626.66      593.69      5.41 o 
   6   0   2     3507.26     3454.21     24.49 o 
   7   0   2      120.86      141.47      2.45 o 
   8   0   2      149.10      149.64      2.66 o 
   9   0   2     1147.90     1087.53      9.78 o 
  10   0   2      309.78      312.77      4.44 o 
  11   0   2       54.16       57.64      2.33 o 
  12   0   2     1383.45     1375.42     12.65 o 
  13   0   2        9.65        8.98      1.19 o 
  14   0   2        8.22        4.30      1.14 o 
  15   0   2      349.35      360.11      7.10 o 
  16   0   2        0.89       -0.07      1.43 o 
 -20   1   2       75.21       77.12      3.70 o 
 -19   1   2       91.18       93.01      6.27 o 
 -18   1   2        0.05        0.39      1.13 o 
 -17   1   2        7.11        5.54      1.69 o 
 -16   1   2      135.77      127.19      4.06 o 
 -15   1   2        2.70        1.86      0.72 o 
 -14   1   2        2.58        3.91      0.73 o 
 -13   1   2        0.13       -0.03      0.55 o 
 -12   1   2      690.24      703.06      5.25 o 
 -11   1   2      348.16      371.94      3.44 o 
 -10   1   2      652.70      657.32      4.72 o 
  -9   1   2      150.47      167.53      2.04 o 
  -8   1   2     3723.79     3740.73     17.27 o 
  -7   1   2        0.67        0.17      0.33 o 
  -6   1   2       40.08       56.33      1.01 o 
  -5   1   2     2524.02     2406.18     20.70 o 
  -4   1   2      917.30      926.23      4.50 o 
  -3   1   2     3040.80     2979.22     12.15 o 
  -2   1   2     1020.32     1049.89      4.77 o 
  -1   1   2      919.81      890.61      4.10 o 
   0   1   2     3904.92     3748.92     15.08 o 
   1   1   2    11978.47    10696.39     89.63 o 
   2   1   2    11979.99    10888.53     61.98 o 
   3   1   2     8938.61     8647.13    106.52 o 
   4   1   2      803.11      742.15      5.64 o 
   5   1   2      714.28      781.71      5.90 o 
   6   1   2     6893.35     7080.22     35.09 o 
   7   1   2      649.18      692.71      4.60 o 
   8   1   2       68.05       75.78      1.37 o 
   9   1   2      850.54      933.72      8.14 o 
  10   1   2        7.58        6.89      0.80 o 
  11   1   2     1622.48     1637.71      9.93 o 
  12   1   2        1.64        3.93      0.75 o 
  13   1   2       61.59       64.66      1.99 o 
  14   1   2       94.16       86.75      3.07 o 
  15   1   2        4.42        3.58      1.19 o 
  16   1   2       44.80       43.85      3.40 o 
  17   1   2       19.47       21.13      1.62 o 
  18   1   2       67.23       66.74      3.17 o 
  19   1   2       28.86       29.68      2.41 o 
  20   1   2        0.08        2.22      1.82 o 
 -19   2   2        5.09        7.47      2.15 o 
 -18   2   2       15.46       20.44      2.18 o 
 -17   2   2       10.60        9.25      1.78 o 
 -16   2   2        0.14        0.26      1.19 o 
 -15   2   2       32.83       25.36      1.70 o 
 -14   2   2       86.05       90.27      2.68 o 
 -13   2   2       78.41       83.03      4.00 o 
 -12   2   2      144.40      145.35      2.24 o 
 -11   2   2      581.13      601.87      4.71 o 
 -10   2   2        1.44        0.90      0.52 o 
  -9   2   2       36.24       45.24      1.61 o 
  -8   2   2      674.97      732.54      4.91 o 
  -7   2   2       88.13      109.66      1.59 o 
  -6   2   2      248.00      236.32      2.08 o 
  -5   2   2      168.92      175.16      1.70 o 
  -4   2   2      306.25      271.81      2.10 o 
  -3   2   2      223.06      212.02      1.77 o 
  -2   2   2      525.42      570.44      3.26 o 
  -1   2   2      555.13      509.63      2.98 o 
   0   2   2       70.70       56.78      0.86 o 
   1   2   2      492.96      415.70      7.22 o 
   2   2   2     6163.56     5862.66     40.43 o 
   3   2   2      138.26      108.41      1.70 o 
   4   2   2     3487.76     3598.87     23.45 o 
   5   2   2       18.90       30.97      1.32 o 
   6   2   2       41.39       35.30      2.13 o 
   7   2   2       27.19       31.43      2.89 o 
   8   2   2      158.92      148.73      1.95 o 
   9   2   2       12.60       16.42      1.14 o 
  10   2   2        1.62        2.07      0.78 o 
  11   2   2      151.39      150.00      3.11 o 
  12   2   2        4.76        4.40      0.99 o 
  13   2   2        1.98        3.04      1.84 o 
  14   2   2       86.76       86.06      2.68 o 
  15   2   2       12.51       14.03      1.41 o 
  16   2   2       57.25       69.83      3.13 o 
  17   2   2       27.78       32.64      1.99 o 
  18   2   2       36.95       42.21      3.32 o 
  19   2   2        0.13        0.99      1.06 o 
 -18   3   2       63.75       68.54      3.61 o 
 -17   3   2       22.04       26.05      2.47 o 
 -16   3   2        1.86        2.91      1.37 o 
 -15   3   2       36.34       33.62      1.99 o 
 -14   3   2       72.03       69.39      2.55 o 
 -13   3   2       56.81       50.79      2.17 o 
 -12   3   2        8.32        6.43      1.10 o 
 -11   3   2       30.48       26.98      1.62 o 
 -10   3   2       44.25       46.37      2.15 o 
  -9   3   2      229.32      221.14      3.01 o 
  -8   3   2      367.76      366.02      3.05 o 
  -7   3   2        3.90        2.77      0.46 o 
  -6   3   2        0.08        0.29      0.37 o 
  -5   3   2        1.30        0.32      0.53 o 
  -4   3   2       63.33       50.34      1.05 o 
  -3   3   2     1082.27     1212.38      6.25 o 
  -2   3   2      171.75      193.09      1.90 o 
  -1   3   2      191.80      175.06      1.78 o 
   0   3   2      111.40      130.37      1.50 o 
   1   3   2     1442.60     1553.01      7.42 o 
   2   3   2       33.76       33.20      0.91 o 
   3   3   2      141.92      174.81      1.99 o 
   4   3   2      376.98      382.29      3.91 o 
   5   3   2       61.62       66.11      1.67 o 
   6   3   2      109.60      110.98      2.16 o 
   7   3   2       21.53       21.22      1.39 o 
   8   3   2       35.25       54.71      6.06 o 
   9   3   2        3.80        2.91      0.91 o 
  10   3   2      190.41      173.63      3.46 o 
  11   3   2      177.78      183.75      4.15 o 
  12   3   2      116.57      107.64      3.13 o 
  13   3   2       15.24       10.13      1.35 o 
  14   3   2       26.18       25.22      2.34 o 
  15   3   2       14.99       21.62      1.71 o 
  16   3   2       12.00       11.60      1.95 o 
  17   3   2        3.49        3.22      1.78 o 
  18   3   2        3.27        1.12      1.19 o 
 -17   4   2       16.24       17.19      3.00 o 
 -16   4   2       55.41       45.38      3.05 o 
 -15   4   2        0.44        2.43      1.12 o 
 -14   4   2        6.56        5.19      1.22 o 
 -13   4   2       13.13       10.21      1.36 o 
 -12   4   2       18.53       14.18      1.45 o 
 -11   4   2      176.07      179.85      4.18 o 
 -10   4   2       81.06       81.83      2.64 o 
  -9   4   2       30.59       27.24      1.43 o 
  -8   4   2      123.79      110.78      2.45 o 
  -7   4   2      534.23      578.90      7.08 o 
  -6   4   2       99.99       91.06      1.81 o 
  -5   4   2      114.18       92.76      1.55 o 
  -4   4   2      546.58      526.61      3.85 o 
  -3   4   2        6.05        5.85      0.56 o 
  -2   4   2       67.42       69.16      1.32 o 
  -1   4   2       89.50       80.63      1.49 o 
   0   4   2       36.88       39.42      1.04 o 
   1   4   2       14.49       10.87      0.64 o 
   2   4   2        0.03        1.55      0.76 o 
   3   4   2       14.26       13.95      1.02 o 
   4   4   2      163.93      170.65      2.83 o 
   5   4   2      120.78      125.00      2.96 o 
   6   4   2        4.07        6.93      0.94 o 
   7   4   2       73.19       62.77      1.95 o 
   8   4   2       66.24       84.72      5.22 o 
   9   4   2      196.34      183.75      3.82 o 
  10   4   2      176.92      188.69      3.93 o 
  11   4   2      309.78      281.98      5.11 o 
  12   4   2       49.38       44.36      2.23 o 
  13   4   2       48.72       44.83      2.26 o 
  14   4   2       37.80       34.04      2.13 o 
  15   4   2       10.12       12.53      1.60 o 
  16   4   2        4.62        4.62      1.33 o 
  17   4   2       36.73       38.78      2.43 o 
 -15   5   2       16.33       18.65      2.42 o 
 -14   5   2      133.25      154.42      4.19 o 
 -13   5   2       48.79       59.94      2.75 o 
 -12   5   2       94.32       95.65      3.19 o 
 -11   5   2      153.15      146.69      3.77 o 
 -10   5   2      144.33      124.22      2.94 o 
  -9   5   2      219.82      220.06      5.49 o 
  -8   5   2       47.68       42.62      1.83 o 
  -7   5   2      244.37      253.18      3.88 o 
  -6   5   2      157.94      170.48      3.23 o 
  -5   5   2       13.41       15.53      1.18 o 
  -4   5   2      495.03      476.10      5.19 o 
  -3   5   2        0.99        0.96      0.63 o 
  -2   5   2      386.63      384.79      3.90 o 
  -1   5   2      370.40      341.43      4.02 o 
   0   5   2        1.28        2.11      0.99 o 
   1   5   2        1.30        2.91      0.81 o 
   2   5   2       17.82       15.84      1.19 o 
   3   5   2      572.15      589.12      5.97 o 
   4   5   2      174.84      177.03      3.39 o 
   5   5   2       57.74       65.24      2.10 o 
   6   5   2      257.91      259.62      4.59 o 
   7   5   2      114.36      107.61      2.70 o 
   8   5   2        7.57        3.72      0.96 o 
   9   5   2       95.12       89.50      2.97 o 
  10   5   2      599.34      578.15      7.63 o 
  11   5   2       76.03       82.95      3.05 o 
  12   5   2        0.12        0.96      1.08 o 
  13   5   2        2.11        2.59      1.15 o 
  14   5   2       33.04       39.31      2.46 o 
  15   5   2       40.34       48.08      3.41 o 
 -12   6   2        3.81        8.80      1.58 o 
 -11   6   2       45.29       56.04      2.72 o 
 -10   6   2        1.47        0.93      0.95 o 
  -9   6   2        4.58        2.96      1.01 o 
  -8   6   2        2.38        2.35      0.97 o 
  -7   6   2      125.12      133.70      3.11 o 
  -6   6   2       18.23       15.11      1.34 o 
  -5   6   2       90.24       95.49      2.59 o 
  -4   6   2        0.81       -0.32      0.93 o 
  -3   6   2        0.69       -1.30      0.87 o 
  -2   6   2      173.69      176.11      5.24 o 
  -1   6   2      110.27      113.92      4.26 o 
   0   6   2      254.21      250.69      6.48 o 
   1   6   2      339.86      357.47      6.26 o 
   2   6   2       21.67       17.87      1.41 o 
   3   6   2       16.02       14.61      1.31 o 
   4   6   2        4.91        2.10      0.91 o 
   5   6   2       67.30       74.72      2.36 o 
   6   6   2        0.32       -1.10      0.74 o 
   7   6   2       68.05       62.32      2.33 o 
   8   6   2       20.94       29.30      1.79 o 
   9   6   2        4.62        7.42      1.38 o 
  10   6   2        0.01        2.15      1.16 o 
  11   6   2        0.30        0.25      1.09 o 
  12   6   2        0.04        0.86      1.26 o 
  -7   7   2        1.30       -0.40      1.23 o 
  -6   7   2       49.41       56.51      3.19 o 
  -5   7   2        1.93        0.79      1.91 o 
  -4   7   2        4.55        2.42      1.71 o 
  -3   7   2       15.74       13.09      2.23 o 
  -2   7   2        8.39        4.49      1.84 o 
  -1   7   2        5.76        7.93      2.05 o 
   0   7   2       75.59       83.90      5.72 o 
   1   7   2        1.62        0.63      1.57 o 
   2   7   2       74.72       82.86      4.18 o 
   3   7   2        7.85       11.27      1.68 o 
   4   7   2        4.12        4.07      1.38 o 
   5   7   2        1.04        0.32      1.12 o 
   6   7   2       11.89       11.92      1.40 o 
   7   7   2        0.37        1.42      1.07 o 
 -20   1   3       10.85        9.01      2.04 o 
 -19   1   3       23.71       24.97      3.40 o 
 -18   1   3       18.44       15.19      1.91 o 
 -17   1   3       64.80       67.44      3.23 o 
 -16   1   3       38.90       40.65      1.74 o 
 -15   1   3       27.49       24.30      1.41 o 
 -14   1   3      210.17      209.06      3.89 o 
 -13   1   3      194.00      192.11      2.65 o 
 -12   1   3      116.07      117.81      2.01 o 
 -11   1   3      252.97      244.79      2.78 o 
 -10   1   3       57.11       59.79      1.36 o 
  -9   1   3      264.14      309.85      2.91 o 
  -8   1   3      168.80      167.01      1.99 o 
  -7   1   3     1107.96     1238.95      6.84 o 
  -6   1   3      976.00     1041.50      5.84 o 
  -5   1   3        0.06        1.34      0.63 o 
  -4   1   3     4476.83     4583.49     20.63 o 
  -3   1   3     2740.37     2702.59     12.23 o 
  -2   1   3      476.58      481.89      3.18 o 
  -1   1   3     6319.36     6265.47     27.41 o 
   0   1   3     2198.05     2165.78      9.05 o 
   1   1   3     4620.86     4664.28     18.57 o 
   2   1   3     7674.07     7608.98     42.76 o 
   3   1   3    15828.67    15015.11    123.58 o 
   4   1   3      271.70      253.93      3.18 o 
   5   1   3      100.70      110.58      1.40 o 
   6   1   3      492.42      513.01      4.08 o 
   7   1   3      119.19      150.05      1.72 o 
   8   1   3       12.79       12.46      0.92 o 
   9   1   3      534.14      513.66      4.04 o 
  10   1   3       14.58       15.01      0.79 o 
  11   1   3       79.40       77.39      1.99 o 
  12   1   3       48.29       46.78      2.49 o 
  13   1   3      569.69      552.84      7.59 o 
  14   1   3       63.08       56.87      3.61 o 
  15   1   3      125.65      121.08      6.11 o 
  16   1   3       34.81       36.59      2.59 o 
  17   1   3       61.24       61.29      2.88 o 
  18   1   3       64.58       59.40      3.08 o 
  19   1   3       93.95       99.38      5.12 o 
 -19   2   3        8.98        8.75      1.83 o 
 -18   2   3        1.14       -0.01      1.42 o 
 -17   2   3       97.40      108.37      4.07 o 
 -16   2   3      189.24      176.11      5.80 o 
 -15   2   3       20.62       22.48      2.93 o 
 -14   2   3        1.96        3.28      1.27 o 
 -13   2   3        5.24        5.38      0.74 o 
 -12   2   3      143.92      145.80      2.29 o 
 -11   2   3      281.25      320.14      3.59 o 
 -10   2   3       57.85       67.06      1.83 o 
  -9   2   3      489.47      502.24      4.04 o 
  -8   2   3      332.04      318.61      2.97 o 
  -7   2   3     1694.82     1763.37      9.29 o 
  -6   2   3      110.42      120.77      1.51 o 
  -5   2   3     2211.87     2293.96     10.21 o 
  -4   2   3       17.12       11.53      0.51 o 
  -3   2   3        0.06        0.27      0.26 o 
  -2   2   3      510.25      512.20      3.11 o 
  -1   2   3     7641.54     7406.59     29.56 o 
   0   2   3       74.06       79.47      1.02 o 
   1   2   3     1299.53     1310.58      6.12 o 
   2   2   3     1544.04     1593.08      8.07 o 
   3   2   3      294.43      283.57      4.19 o 
   4   2   3      793.94      868.38      7.00 o 
   5   2   3       50.99       58.51      1.66 o 
   6   2   3     2254.76     2294.63     15.18 o 
   7   2   3       49.74       56.16      1.89 o 
   8   2   3     1901.68     1867.92     13.36 o 
   9   2   3      185.73      197.51      3.36 o 
  10   2   3      680.66      633.04      6.64 o 
  11   2   3        1.35        1.56      0.82 o 
  12   2   3       81.69       84.96      2.50 o 
  13   2   3       72.22       72.73      2.44 o 
  14   2   3      267.34      250.21      4.47 o 
  15   2   3       25.75       23.24      1.66 o 
  16   2   3       96.11      100.89      3.76 o 
  17   2   3       99.22       92.70      3.06 o 
  18   2   3       12.38       10.55      1.47 o 
  19   2   3        0.87        1.22      1.17 o 
 -18   3   3        9.36       11.95      2.09 o 
 -17   3   3       15.75       17.53      2.16 o 
 -16   3   3       11.66       15.64      2.01 o 
 -15   3   3      154.31      154.59      4.76 o 
 -14   3   3       20.43       21.20      2.29 o 
 -13   3   3       44.46       42.54      2.07 o 
 -12   3   3        0.52        1.38      0.89 o 
 -11   3   3       13.91       15.28      1.30 o 
 -10   3   3      366.82      366.74      4.16 o 
  -9   3   3      149.51      144.94      2.24 o 
  -8   3   3       37.49       43.16      1.84 o 
  -7   3   3       71.75       69.16      1.33 o 
  -6   3   3      881.59      887.24      5.69 o 
  -5   3   3      307.67      311.32      2.66 o 
  -4   3   3      110.76      119.86      1.59 o 
  -3   3   3       47.29       58.63      1.12 o 
  -2   3   3      331.15      275.49      2.37 o 
  -1   3   3       84.26       83.04      1.27 o 
   0   3   3     1109.11     1143.73      8.59 o 
   1   3   3     2493.21     2591.87     12.96 o 
   2   3   3      407.00      407.36      3.93 o 
   3   3   3      716.04      726.63      5.21 o 
   4   3   3     1824.55     1860.56     13.19 o 
   5   3   3     1206.73     1211.75      9.43 o 
   6   3   3     1725.78     1664.69     12.42 o 
   7   3   3       63.65       60.00      2.00 o 
   8   3   3       40.64       41.98      2.12 o 
   9   3   3       95.40      111.03      3.16 o 
  10   3   3        2.87        3.03      0.89 o 
  11   3   3       76.00       74.16      3.55 o 
  12   3   3       48.76       47.94      2.19 o 
  13   3   3      370.50      363.76      5.62 o 
  14   3   3      140.85      120.76      3.32 o 
  15   3   3       20.46       16.83      1.87 o 
  16   3   3       53.31       57.83      3.67 o 
  17   3   3      107.14       99.89      3.40 o 
  18   3   3       23.55       21.74      1.95 o 
 -17   4   3        0.86       -0.57      1.32 o 
 -16   4   3       29.94       34.63      2.83 o 
 -15   4   3        1.09       -1.34      1.48 o 
 -14   4   3        3.40        3.46      1.38 o 
 -13   4   3       18.57       26.01      4.31 o 
 -12   4   3      160.65      174.81      3.92 o 
 -11   4   3      301.03      323.37      5.19 o 
 -10   4   3        0.92        1.86      0.99 o 
  -9   4   3      146.02      156.11      2.98 o 
  -8   4   3       14.19       15.11      1.58 o 
  -7   4   3        2.61        2.22      0.67 o 
  -6   4   3       10.84        9.23      0.71 o 
  -5   4   3       14.54       19.99      0.85 o 
  -4   4   3       10.13        6.82      0.63 o 
  -3   4   3       10.38       13.66      0.81 o 
  -2   4   3        0.07       -0.23      0.39 o 
  -1   4   3        1.83        1.94      0.46 o 
   0   4   3       37.54       34.87      1.02 o 
   1   4   3     1030.84     1027.86      6.15 o 
   2   4   3      403.10      402.86      3.62 o 
   3   4   3      543.80      515.15      5.77 o 
   4   4   3      297.20      300.58      3.85 o 
   5   4   3       72.66       89.24      2.22 o 
   6   4   3       18.38       20.44      2.40 o 
   7   4   3       19.37       23.10      1.91 o 
   8   4   3      274.16      273.90      6.07 o 
   9   4   3        0.53       -0.39      0.90 o 
  10   4   3       19.40       20.71      1.60 o 
  11   4   3       86.13       71.47      2.69 o 
  12   4   3       14.25       26.27      1.84 o 
  13   4   3       30.70       29.50      1.94 o 
  14   4   3       10.02        9.02      1.72 o 
  15   4   3       44.17       47.34      2.51 o 
  16   4   3       49.37       53.63      2.70 o 
  17   4   3        0.01       -1.31      1.11 o 
 -15   5   3       17.17       17.12      2.32 o 
 -14   5   3        4.43       11.84      2.04 o 
 -13   5   3       33.50       41.14      2.36 o 
 -12   5   3       57.52       49.35      2.46 o 
 -11   5   3       19.30       16.91      1.63 o 
 -10   5   3       16.91       19.74      1.42 o 
  -9   5   3        0.32       -1.10      0.76 o 
  -8   5   3       64.25       74.67      2.25 o 
  -7   5   3      126.69      143.66      2.94 o 
  -6   5   3        6.52        7.68      1.39 o 
  -5   5   3       39.67       43.27      2.15 o 
  -4   5   3       14.50       16.94      1.05 o 
  -3   5   3       55.73       57.16      2.11 o 
  -2   5   3        0.73        2.22      0.60 o 
  -1   5   3       48.39       54.94      1.57 o 
   0   5   3        0.05        0.82      0.73 o 
   1   5   3      108.58      126.41      2.63 o 
   2   5   3        2.16        2.39      0.93 o 
   3   5   3      391.10      381.44      8.89 o 
   4   5   3      526.06      504.01      5.60 o 
   5   5   3        4.35        8.25      1.08 o 
   6   5   3       68.18       67.26      2.15 o 
   7   5   3       12.81       11.93      1.19 o 
   8   5   3       29.49       27.91      1.82 o 
   9   5   3        9.07        7.83      1.37 o 
  10   5   3        1.07        3.89      1.47 o 
  11   5   3        2.69        2.46      1.18 o 
  12   5   3        0.79        0.55      0.98 o 
  13   5   3        0.30        0.73      1.12 o 
  14   5   3        0.69        1.05      1.23 o 
  15   5   3       15.05       15.61      1.93 o 
 -12   6   3       35.05       34.02      2.32 o 
 -11   6   3       20.17       21.00      1.92 o 
 -10   6   3       20.36       17.58      1.96 o 
  -9   6   3        0.01       -0.30      1.18 o 
  -8   6   3       55.41       51.06      2.11 o 
  -7   6   3       21.26       17.41      1.46 o 
  -6   6   3       60.83       57.01      2.45 o 
  -5   6   3      169.24      165.46      3.99 o 
  -4   6   3       32.84       46.43      2.31 o 
  -3   6   3       49.72       52.32      3.12 o 
  -2   6   3        0.37        1.02      1.35 o 
  -1   6   3        2.99        0.04      1.00 o 
   0   6   3      126.33      114.21      4.04 o 
   1   6   3      102.42       89.30      2.52 o 
   2   6   3       58.31       57.52      2.79 o 
   3   6   3      103.80       97.70      3.70 o 
   4   6   3      124.78      123.70      4.40 o 
   5   6   3        9.44        7.11      1.14 o 
   6   6   3       20.89       20.91      1.54 o 
   7   6   3       12.48       16.46      2.12 o 
   8   6   3        1.35        0.82      1.26 o 
   9   6   3        3.19        3.06      1.22 o 
  10   6   3        8.25        4.00      1.38 o 
  11   6   3        0.00        1.81      1.26 o 
  12   6   3        1.46       -0.74      1.12 o 
  -7   7   3        2.74        3.43      1.91 o 
  -6   7   3      155.65      161.59      5.55 o 
  -5   7   3       14.56       11.03      2.20 o 
  -4   7   3        6.77        9.18      2.57 o 
  -3   7   3        6.42        6.00      1.84 o 
  -2   7   3        4.29        5.74      1.86 o 
  -1   7   3       25.11       26.32      2.68 o 
   0   7   3        0.48       -1.31      1.37 o 
   1   7   3        0.74        2.47      2.88 o 
   2   7   3       73.98       69.38      3.14 o 
   3   7   3       15.26       17.51      2.63 o 
   4   7   3        1.50        3.52      1.31 o 
   5   7   3        0.01       -1.20      0.92 o 
   6   7   3        0.04        1.26      1.02 o 
   7   7   3       11.65       11.28      1.48 o 
 -20   0   4       60.54       72.59      5.20 o 
 -19   0   4      145.72      143.54      4.74 o 
 -18   0   4      277.81      295.58      7.18 o 
 -17   0   4      234.65      260.41      5.85 o 
 -16   0   4      467.74      485.19     10.83 o 
 -15   0   4        3.01        2.31      1.13 o 
 -14   0   4      220.08      202.74      4.67 o 
 -13   0   4      363.72      374.62      6.15 o 
 -12   0   4      432.46      473.53      6.83 o 
 -11   0   4        0.23        4.50      3.27 o 
 -10   0   4      217.95      199.22      3.93 o 
  -9   0   4     2318.43     2329.05     18.99 o 
  -8   0   4        9.71       13.09      1.11 o 
  -7   0   4     1442.74     1500.62     18.63 o 
  -6   0   4        0.74        3.81      0.67 o 
  -5   0   4      233.74      262.43      6.07 o 
  -4   0   4    14950.64    13778.09     94.72 o 
  -3   0   4    11536.90    10707.82     74.85 o 
  -2   0   4    27761.25    24322.58    298.03 o 
  -1   0   4    14240.65    13484.67     92.94 o 
   0   0   4     9264.55     8537.59     60.55 o 
   1   0   4      334.41      398.25      4.08 o 
   2   0   4     3405.12     3226.33     22.64 o 
   3   0   4     5118.04     4883.89     43.82 o 
   4   0   4      161.42      159.85      2.39 o 
   5   0   4      384.29      387.73      4.27 o 
   6   0   4     3869.26     3827.84     27.06 o 
   7   0   4        4.61        2.14      0.57 o 
   8   0   4     1241.58     1244.66     10.74 o 
   9   0   4      934.11      981.39     10.18 o 
  10   0   4        8.67        9.92      1.53 o 
  11   0   4      160.91      177.85      3.78 o 
  12   0   4     1440.17     1454.93     13.23 o 
  13   0   4      380.58      355.79      5.49 o 
  14   0   4     1242.70     1222.20     17.36 o 
  15   0   4      703.92      667.78     12.02 o 
 -19   1   4       11.68       13.28      2.07 o 
 -18   1   4        0.03        0.64      1.17 o 
 -17   1   4       21.79       24.23      1.75 o 
 -16   1   4        5.67        5.88      0.99 o 
 -15   1   4      598.98      609.87      6.19 o 
 -14   1   4       38.56       42.96      2.01 o 
 -13   1   4      228.80      234.53      4.26 o 
 -12   1   4      311.68      279.94      3.15 o 
 -11   1   4       58.46       66.66      1.54 o 
 -10   1   4      126.81      116.60      1.87 o 
  -9   1   4        2.31        7.46      0.67 o 
  -8   1   4     1970.51     2010.98     11.80 o 
  -7   1   4        1.88        7.22      0.64 o 
  -6   1   4       36.61       37.55      1.11 o 
  -5   1   4     2054.54     2029.60     11.86 o 
  -4   1   4      470.51      469.43      3.37 o 
  -3   1   4     1219.13     1164.76      5.48 o 
  -2   1   4     1540.27     1571.76      7.56 o 
  -1   1   4      370.38      376.50      2.31 o 
   0   1   4     2135.60     1990.87      9.35 o 
   1   1   4     2280.73     2353.25     12.20 o 
   2   1   4        0.46        0.98      0.33 o 
   3   1   4     7747.54     7500.94     32.75 o 
   4   1   4      507.63      487.43      3.70 o 
   5   1   4      138.05      159.87      1.67 o 
   6   1   4      505.03      534.04      4.90 o 
   7   1   4      434.00      422.92      3.32 o 
   8   1   4      973.63      940.56      6.04 o 
   9   1   4        7.23       11.59      0.66 o 
  10   1   4      468.72      497.88      4.15 o 
  11   1   4      201.82      201.47      3.10 o 
  12   1   4      128.96      124.12      4.31 o 
  13   1   4      112.19      100.06      3.89 o 
  14   1   4      105.14      103.44      3.31 o 
  15   1   4      445.47      459.90      7.35 o 
  16   1   4        0.06        0.47      1.10 o 
  17   1   4        4.87        2.83      1.80 o 
  18   1   4       11.62       12.78      1.88 o 
  19   1   4       85.80       94.11      5.86 o 
 -19   2   4        2.65       -1.67      1.33 o 
 -18   2   4        0.76       -0.02      1.32 o 
 -17   2   4        6.40       11.71      1.88 o 
 -16   2   4        5.74        5.38      1.50 o 
 -15   2   4       17.92       16.86      1.91 o 
 -14   2   4      257.15      254.67      4.46 o 
 -13   2   4        8.52        8.95      0.97 o 
 -12   2   4       31.53       31.39      1.25 o 
 -11   2   4       49.92       51.34      1.49 o 
 -10   2   4      358.97      386.50      5.33 o 
  -9   2   4        0.63        1.53      0.54 o 
  -8   2   4        6.87        3.05      0.54 o 
  -7   2   4       42.79       57.04      1.24 o 
  -6   2   4     1043.35      998.95      5.69 o 
  -5   2   4       51.49       47.87      1.08 o 
  -4   2   4        8.94        9.31      0.56 o 
  -3   2   4      322.18      302.77      2.33 o 
  -2   2   4      107.50       94.24      1.29 o 
  -1   2   4      250.10      222.40      1.87 o 
   0   2   4      241.80      231.36      1.88 o 
   1   2   4      165.94      141.09      1.62 o 
   2   2   4      628.64      564.37      3.25 o 
   3   2   4      565.84      595.83      5.43 o 
   4   2   4      588.87      511.98      6.24 o 
   5   2   4      161.97      177.74      2.88 o 
   6   2   4      588.44      658.77      6.25 o 
   7   2   4       16.75       15.79      1.09 o 
   8   2   4      714.73      718.29      9.27 o 
   9   2   4       24.03       36.68      1.61 o 
  10   2   4      605.44      616.92      6.66 o 
  11   2   4        0.02       -0.15      0.74 o 
  12   2   4      240.33      245.01      4.18 o 
  13   2   4      172.79      157.87      3.48 o 
  14   2   4       57.33       65.82      2.45 o 
  15   2   4       81.23       84.74      2.80 o 
  16   2   4       43.80       48.89      2.31 o 
  17   2   4       48.26       52.23      2.45 o 
  18   2   4       13.95       14.37      1.66 o 
  19   2   4        5.20        5.64      1.69 o 
 -18   3   4        0.67        3.55      1.60 o 
 -17   3   4       76.42       76.88      3.78 o 
 -16   3   4       39.15       37.60      2.76 o 
 -15   3   4       67.75       67.04      4.83 o 
 -14   3   4        1.11        3.65      1.71 o 
 -13   3   4        1.03       -1.42      0.95 o 
 -12   3   4      228.76      205.00      7.30 o 
 -11   3   4       76.97       77.84      2.05 o 
 -10   3   4        4.43        5.46      0.74 o 
  -9   3   4       11.00        7.96      0.76 o 
  -8   3   4       94.31      102.82      1.66 o 
  -7   3   4        2.29        6.41      0.59 o 
  -6   3   4      776.36      814.00      5.92 o 
  -5   3   4      146.51      176.41      2.02 o 
  -4   3   4        5.91        6.34      0.55 o 
  -3   3   4      191.51      215.39      2.16 o 
  -2   3   4     1554.25     1570.15      7.74 o 
  -1   3   4     1197.45     1247.47      6.45 o 
   0   3   4      787.04      865.82      4.89 o 
   1   3   4        1.44        3.30      0.42 o 
   2   3   4      254.92      267.97      2.57 o 
   3   3   4        0.15        2.33      1.95 o 
   4   3   4     1996.52     1960.58     12.05 o 
   5   3   4        7.25       10.34      1.07 o 
   6   3   4      371.14      388.97     11.93 o 
   7   3   4       19.83       19.85      1.32 o 
   8   3   4       69.84       69.61      2.21 o 
   9   3   4       35.99       30.11      1.61 o 
  10   3   4      220.38      215.70      3.96 o 
  11   3   4        3.56        1.07      0.91 o 
  12   3   4        2.86        0.19      0.93 o 
  13   3   4       34.53       23.98      2.82 o 
  14   3   4        0.64        2.33      1.47 o 
  15   3   4       68.87       60.26      2.55 o 
  16   3   4       66.08       56.59      2.56 o 
  17   3   4       63.88       67.18      2.92 o 
  18   3   4       14.82       16.36      3.05 o 
 -16   4   4      202.60      205.62      6.04 o 
 -15   4   4       10.24       12.85      2.01 o 
 -14   4   4        5.96        4.40      1.55 o 
 -13   4   4        1.72        2.86      1.37 o 
 -12   4   4       62.17       74.30      2.75 o 
 -11   4   4      175.66      182.71      3.89 o 
 -10   4   4      383.77      385.62      7.35 o 
  -9   4   4      848.07      825.11      7.30 o 
  -8   4   4      154.54      149.69      2.45 o 
  -7   4   4      333.86      349.79      3.69 o 
  -6   4   4      119.24      114.02      1.84 o 
  -5   4   4      200.39      207.16      2.93 o 
  -4   4   4      122.48      131.53      1.93 o 
  -3   4   4        5.68        2.91      0.53 o 
  -2   4   4        2.89        5.29      0.72 o 
  -1   4   4       31.60       36.37      1.05 o 
   0   4   4      120.29      130.57      1.77 o 
   1   4   4      441.94      473.86      5.05 o 
   2   4   4      467.38      477.21      4.90 o 
   3   4   4      277.20      268.13      3.61 o 
   4   4   4      574.33      541.10      5.43 o 
   5   4   4      587.90      528.31      5.48 o 
   6   4   4      644.24      630.00      6.16 o 
   7   4   4      967.79      949.59      9.23 o 
   8   4   4       34.16       30.34      1.79 o 
   9   4   4      104.79       98.40      2.89 o 
  10   4   4      138.82      140.31      4.24 o 
  11   4   4       24.88       26.37      2.19 o 
  12   4   4       38.68       40.11      3.22 o 
  13   4   4       14.80       17.15      1.60 o 
  14   4   4       28.67       31.51      2.09 o 
  15   4   4        0.71        1.76      1.13 o 
  16   4   4      135.74      125.45      3.89 o 
 -14   5   4       11.80       17.39      2.24 o 
 -13   5   4       30.08       25.04      2.43 o 
 -12   5   4       16.35       18.35      2.19 o 
 -11   5   4       54.38       54.38      2.49 o 
 -10   5   4        0.84        0.31      0.95 o 
  -9   5   4        1.79        0.26      0.94 o 
  -8   5   4      323.96      336.58      4.60 o 
  -7   5   4      101.86      113.10      2.64 o 
  -6   5   4       10.45       16.24      1.29 o 
  -5   5   4        1.86        1.27      0.65 o 
  -4   5   4       75.60       81.55      1.88 o 
  -3   5   4       10.61       12.20      0.84 o 
  -2   5   4        4.86        3.68      0.74 o 
  -1   5   4      106.32      112.73      3.04 o 
   0   5   4       47.58       50.60      1.85 o 
   1   5   4       73.52       69.72      2.07 o 
   2   5   4        6.89        5.71      0.98 o 
   3   5   4       44.55       45.75      1.86 o 
   4   5   4      339.79      334.65      4.52 o 
   5   5   4      121.36      136.13      2.97 o 
   6   5   4       20.03       14.37      1.26 o 
   7   5   4      122.73      125.66      2.95 o 
   8   5   4      174.15      174.47      4.01 o 
   9   5   4        3.18       -1.00      1.34 o 
  10   5   4        5.10        0.81      1.05 o 
  11   5   4        1.18        0.36      0.99 o 
  12   5   4       19.59       20.51      1.84 o 
  13   5   4        1.20        2.04      1.19 o 
  14   5   4       11.54        8.69      1.58 o 
 -11   6   4        0.48       -0.67      1.26 o 
 -10   6   4        6.15       10.14      1.79 o 
  -9   6   4       31.08       29.88      1.78 o 
  -8   6   4        7.91        8.49      1.38 o 
  -7   6   4       23.39       33.08      1.79 o 
  -6   6   4       60.37       56.62      2.21 o 
  -5   6   4      102.08      100.00      5.12 o 
  -4   6   4      299.21      304.45      5.31 o 
  -3   6   4       79.84       85.67      4.27 o 
  -2   6   4       64.04       67.17      2.63 o 
  -1   6   4       94.82       85.69      2.90 o 
   0   6   4       61.93       59.74      2.14 o 
   1   6   4        8.38        8.38      1.14 o 
   2   6   4        7.15        6.02      1.09 o 
   3   6   4       29.78       34.46      1.99 o 
   4   6   4        7.28        5.12      1.07 o 
   5   6   4       58.75       55.94      2.16 o 
   6   6   4       15.59       13.79      1.38 o 
   7   6   4       25.61       33.35      1.89 o 
   8   6   4       23.49       23.31      1.91 o 
   9   6   4        8.92       10.52      1.58 o 
  10   6   4       20.89       30.06      2.18 o 
  11   6   4       34.98       41.98      2.48 o 
  -7   7   4        0.08        1.85      1.73 o 
  -6   7   4        2.42        4.54      2.93 o 
  -5   7   4       19.54       14.27      2.39 o 
  -4   7   4        3.62        6.69      2.44 o 
  -3   7   4       13.27       16.35      2.33 o 
  -2   7   4       10.53       10.34      2.10 o 
  -1   7   4        0.11        0.66      1.51 o 
   0   7   4        0.02        1.49      2.14 o 
   1   7   4        3.41        2.44      1.62 o 
   2   7   4        1.71        2.12      1.20 o 
   3   7   4        2.63        2.82      2.09 o 
   4   7   4        0.99        2.51      1.10 o 
   5   7   4        0.28        0.52      1.01 o 
   6   7   4        2.05        2.84      1.13 o 
 -19   1   5        0.49        0.66      1.35 o 
 -18   1   5        0.85        2.67      1.38 o 
 -17   1   5       78.49       83.34      2.50 o 
 -16   1   5       12.07        8.01      1.09 o 
 -15   1   5        6.80       10.38      1.12 o 
 -14   1   5        9.35       12.12      1.08 o 
 -13   1   5      326.89      339.35      4.31 o 
 -12   1   5        9.93       10.97      0.99 o 
 -11   1   5      179.21      170.25      3.19 o 
 -10   1   5      397.21      454.36      3.89 o 
  -9   1   5      343.08      380.27      4.66 o 
  -8   1   5      228.45      253.98      2.56 o 
  -7   1   5      188.56      209.89      2.21 o 
  -6   1   5     1621.86     1692.68      8.79 o 
  -5   1   5      152.01      166.44      1.61 o 
  -4   1   5        0.30        1.93      0.74 o 
  -3   1   5      921.80      940.37      4.91 o 
  -2   1   5     3954.24     4065.76     18.79 o 
  -1   1   5      721.12      702.80      4.99 o 
   0   1   5      214.62      231.35      1.99 o 
   1   1   5     1319.36     1231.66      7.47 o 
   2   1   5      421.13      451.72      4.14 o 
   3   1   5      209.22      227.73      2.50 o 
   4   1   5     2616.91     2649.47     13.70 o 
   5   1   5      740.12      725.10      4.77 o 
   6   1   5      343.21      322.33      3.51 o 
   7   1   5       18.63       15.61      0.73 o 
   8   1   5       42.57       34.11      1.08 o 
   9   1   5      528.37      558.38      4.39 o 
  10   1   5       56.62       60.14      2.42 o 
  11   1   5      328.82      319.30      5.31 o 
  12   1   5        0.16       -1.33      0.89 o 
  13   1   5      249.65      242.83      7.33 o 
  14   1   5       22.65       23.53      1.80 o 
  15   1   5        0.35        0.80      1.32 o 
  16   1   5        2.16        0.54      1.43 o 
  17   1   5       13.75       17.85      2.63 o 
  18   1   5        1.35        0.62      1.87 o 
  19   1   5        6.39        6.77      2.54 o 
 -19   2   5       12.52       14.01      2.27 o 
 -18   2   5       45.64       43.90      2.98 o 
 -17   2   5       40.30       41.71      2.92 o 
 -16   2   5       41.91       39.89      2.71 o 
 -15   2   5       77.65       66.43      5.26 o 
 -14   2   5       11.69       10.84      1.13 o 
 -13   2   5       47.06       43.41      1.71 o 
 -12   2   5       86.60       92.56      2.24 o 
 -11   2   5      652.95      660.33      6.09 o 
 -10   2   5     1961.90     1968.93     10.91 o 
  -9   2   5        6.95        8.84      0.74 o 
  -8   2   5      149.89      136.32      1.99 o 
  -7   2   5      129.48      149.30      1.80 o 
  -6   2   5      957.59      953.93      5.34 o 
  -5   2   5     1597.62     1655.80      7.98 o 
  -4   2   5        6.99        1.68      0.52 o 
  -3   2   5     2410.61     2449.98     10.83 o 
  -2   2   5      503.05      572.09      3.53 o 
  -1   2   5      447.14      484.92      3.14 o 
   0   2   5      217.34      243.81      2.03 o 
   1   2   5        9.34        1.08      0.30 o 
   2   2   5       24.53       17.42      0.64 o 
   3   2   5      315.26      360.37      2.84 o 
   4   2   5     2389.05     2467.49     13.42 o 
   5   2   5     8843.96     8893.29     60.34 o 
   6   2   5      137.15      142.70      2.78 o 
   7   2   5        1.16        0.88      0.72 o 
   8   2   5      172.58      153.77      4.55 o 
   9   2   5       63.34       59.70      3.15 o 
  10   2   5       25.77       22.83      1.43 o 
  11   2   5      109.16      103.18      4.95 o 
  12   2   5      455.92      436.74      5.82 o 
  13   2   5        0.67        0.53      1.04 o 
  14   2   5       10.42       11.68      1.39 o 
  15   2   5       10.04        6.75      1.22 o 
  16   2   5       19.53       26.20      1.85 o 
  17   2   5        0.12       -0.75      0.94 o 
  18   2   5        0.13       -0.06      1.05 o 
 -18   3   5        4.67        8.03      1.91 o 
 -17   3   5       34.48       39.48      2.95 o 
 -16   3   5       11.77        9.62      1.82 o 
 -15   3   5        3.25        4.39      1.50 o 
 -14   3   5       82.97       72.39      3.44 o 
 -13   3   5      220.67      217.35     11.99 o 
 -12   3   5       97.31       86.93      3.41 o 
 -11   3   5        1.79        0.99      0.72 o 
 -10   3   5      185.41      180.95      2.60 o 
  -9   3   5      472.04      470.85      4.65 o 
  -8   3   5       31.04       37.88      1.16 o 
  -7   3   5        6.19        6.60      0.63 o 
  -6   3   5      689.53      676.93      4.53 o 
  -5   3   5      627.68      672.74      4.44 o 
  -4   3   5      485.03      502.09      3.64 o 
  -3   3   5      180.47      173.95      1.98 o 
  -2   3   5     1055.02      984.01      5.55 o 
  -1   3   5      129.30      164.39      1.85 o 
   0   3   5        0.32       -0.39      0.37 o 
   1   3   5        4.64        8.65      0.60 o 
   2   3   5      663.26      642.21      3.93 o 
   3   3   5      295.61      282.10      4.04 o 
   4   3   5     1280.53     1375.91     10.78 o 
   5   3   5      611.70      608.97      6.39 o 
   6   3   5      689.98      675.88      6.97 o 
   7   3   5        8.08        5.43      0.95 o 
   8   3   5        3.58        2.86      1.42 o 
   9   3   5      174.04      168.30      3.47 o 
  10   3   5       37.96       32.91      1.76 o 
  11   3   5      320.32      303.30      4.95 o 
  12   3   5       27.67       22.91      1.68 o 
  13   3   5      133.40      139.23      3.56 o 
  14   3   5        0.48        0.60      0.99 o 
  15   3   5        3.13        1.42      1.10 o 
  16   3   5        0.00        0.60      1.11 o 
  17   3   5       16.79       20.76      1.90 o 
 -16   4   5       16.51       21.40      2.45 o 
 -15   4   5       34.04       41.07      3.01 o 
 -14   4   5        8.11        7.72      2.38 o 
 -13   4   5        0.47        3.62      1.87 o 
 -12   4   5       90.81       96.96      5.15 o 
 -11   4   5       74.74       73.01      3.29 o 
 -10   4   5      106.89      110.08      2.61 o 
  -9   4   5      163.96      170.59      3.53 o 
  -8   4   5        2.67        3.82      0.77 o 
  -7   4   5      258.99      255.21      2.83 o 
  -6   4   5      105.25      105.97      1.82 o 
  -5   4   5        5.87        4.28      0.62 o 
  -4   4   5       41.91       36.96      1.15 o 
  -3   4   5      136.47      135.28      1.93 o 
  -2   4   5      459.78      501.87      3.85 o 
  -1   4   5       99.02       81.34      1.48 o 
   0   4   5      466.33      469.97      3.61 o 
   1   4   5      125.49      116.41      2.39 o 
   2   4   5      205.59      220.02      3.28 o 
   3   4   5       66.56       71.13      2.00 o 
   4   4   5        0.05       -1.02      0.68 o 
   5   4   5        0.19        0.77      0.77 o 
   6   4   5      494.74      476.64      6.15 o 
   7   4   5      146.45      145.72      3.43 o 
   8   4   5       55.91       68.78      2.51 o 
   9   4   5      178.52      184.42      4.87 o 
  10   4   5      375.17      356.12      5.65 o 
  11   4   5        2.95        3.72      1.13 o 
  12   4   5      108.99      122.16      3.52 o 
  13   4   5       11.98       16.24      1.99 o 
  14   4   5        0.23        0.28      1.00 o 
  15   4   5        3.55        3.68      1.31 o 
  16   4   5       33.20       37.19      2.36 o 
 -14   5   5        0.06        2.18      1.51 o 
 -13   5   5       30.20       30.16      2.62 o 
 -12   5   5        4.42        2.16      1.76 o 
 -11   5   5       86.00       80.83      5.15 o 
 -10   5   5        1.26        1.65      1.33 o 
  -9   5   5      176.05      170.53      3.34 o 
  -8   5   5        7.63        8.10      1.08 o 
  -7   5   5       43.54       45.47      2.15 o 
  -6   5   5       25.22       24.82      1.41 o 
  -5   5   5        4.70        4.85      1.11 o 
  -4   5   5        0.55       -0.34      0.64 o 
  -3   5   5       37.77       43.37      1.50 o 
  -2   5   5       63.43       53.46      1.59 o 
  -1   5   5      145.37      137.05      2.85 o 
   0   5   5       92.22       82.62      2.22 o 
   1   5   5        2.05        0.61      0.76 o 
   2   5   5       34.97       36.93      2.33 o 
   3   5   5        1.64       -0.67      0.85 o 
   4   5   5       99.83       95.92      2.53 o 
   5   5   5       34.13       40.41      1.80 o 
   6   5   5      189.48      173.78      4.21 o 
   7   5   5        0.90        0.93      1.06 o 
   8   5   5        8.96        6.39      1.30 o 
   9   5   5       10.68       11.54      1.49 o 
  10   5   5       23.94       28.72      1.99 o 
  11   5   5        0.69        2.01      1.15 o 
  12   5   5       25.09       22.46      1.96 o 
  13   5   5       19.43       16.00      2.36 o 
  14   5   5       27.43       34.72      2.41 o 
 -11   6   5       22.76       24.67      2.44 o 
 -10   6   5        9.17        7.88      1.38 o 
  -9   6   5       26.26       24.41      1.65 o 
  -8   6   5        0.07       -0.42      0.86 o 
  -7   6   5        7.06        4.30      1.04 o 
  -6   6   5        4.51        4.14      1.25 o 
  -5   6   5      149.60      159.37      3.94 o 
  -4   6   5       59.96       66.80      4.32 o 
  -3   6   5       87.53       85.46      3.83 o 
  -2   6   5      108.86      103.87      3.19 o 
  -1   6   5       56.16       58.97      2.55 o 
   0   6   5       64.69       64.58      2.23 o 
   1   6   5        3.68        2.38      0.96 o 
   2   6   5       11.97        9.13      1.18 o 
   3   6   5       12.17       11.02      1.27 o 
   4   6   5       44.52       43.81      1.95 o 
   5   6   5       11.04        9.51      1.26 o 
   6   6   5        3.79        3.75      1.08 o 
   7   6   5        0.87        0.03      1.09 o 
   8   6   5        2.32        1.27      1.18 o 
   9   6   5        6.00        5.39      1.39 o 
  10   6   5       30.12       35.37      2.33 o 
  11   6   5        4.66        5.58      1.80 o 
  -6   7   5       58.01       60.80      3.78 o 
  -5   7   5        4.69        2.39      1.83 o 
  -4   7   5       12.31       10.90      3.43 o 
  -3   7   5       33.16       28.44      5.59 o 
  -2   7   5        0.09       -0.84      1.45 o 
  -1   7   5        0.34       -1.19      1.46 o 
   0   7   5       17.44       21.27      2.57 o 
   1   7   5       38.97       36.59      2.34 o 
   2   7   5       80.74       85.61      4.20 o 
   3   7   5        2.41        1.46      1.20 o 
   4   7   5        1.16       -0.31      0.92 o 
   5   7   5        5.23        5.08      1.26 o 
   6   7   5       18.52       16.88      2.91 o 
 -19   0   6       14.71       20.10      2.30 o 
 -18   0   6        0.04       -0.05      1.36 o 
 -17   0   6       24.75       23.45      2.21 o 
 -16   0   6       45.22       51.96      2.85 o 
 -15   0   6       46.96       58.15      2.93 o 
 -14   0   6       90.44       74.32      4.36 o 
 -13   0   6        2.41        0.31      0.97 o 
 -12   0   6      176.53      164.95      4.96 o 
 -11   0   6      319.84      339.05      6.13 o 
 -10   0   6      136.84      131.89      8.41 o 
  -9   0   6      938.59      862.03      9.58 o 
  -8   0   6      121.99      141.04      3.34 o 
  -7   0   6       37.81       49.41      2.02 o 
  -6   0   6      350.84      450.60      5.85 o 
  -5   0   6       12.85       26.27      1.55 o 
  -4   0   6     7819.85     7969.38     54.66 o 
  -3   0   6      149.04      124.48      2.66 o 
  -2   0   6     4845.27     4456.47     31.68 o 
  -1   0   6      137.82      153.44      2.79 o 
   0   0   6        6.87        3.95      0.63 o 
   1   0   6      930.48      920.53      8.34 o 
   2   0   6      322.55      349.71      4.27 o 
   3   0   6     3499.94     3512.74     25.22 o 
   4   0   6        0.80       -0.07      1.16 o 
   5   0   6      967.87     1020.25      9.11 o 
   6   0   6        9.32        4.67      0.74 o 
   7   0   6      508.86      499.64      5.73 o 
   8   0   6      119.61      137.41      3.31 o 
   9   0   6       46.79       55.78      1.96 o 
  10   0   6        5.49        9.42      1.05 o 
  11   0   6      595.62      568.03      6.96 o 
  12   0   6       38.59       37.57      2.93 o 
  13   0   6        7.39        7.34      1.90 o 
 -19   1   6        1.61        4.71      1.64 o 
 -18   1   6       38.03       47.19      2.11 o 
 -17   1   6        0.01       -1.12      0.75 o 
 -16   1   6       40.47       49.33      2.04 o 
 -15   1   6       25.07       20.05      1.39 o 
 -14   1   6       30.00       26.57      1.45 o 
 -13   1   6       21.14       17.75      1.25 o 
 -12   1   6        3.19        2.34      0.76 o 
 -11   1   6      738.75      768.67      7.94 o 
 -10   1   6      233.59      220.45      3.18 o 
  -9   1   6        1.66        2.79      0.65 o 
  -8   1   6       39.05       42.67      1.41 o 
  -7   1   6      261.43      226.60      2.62 o 
  -6   1   6     2792.64     2815.84     14.42 o 
  -5   1   6      447.16      460.14      2.92 o 
  -4   1   6      404.81      464.40      3.39 o 
  -3   1   6      180.05      179.10      2.34 o 
  -2   1   6       46.04       69.88      1.32 o 
  -1   1   6        7.47        9.72      0.52 o 
   0   1   6     1775.02     1746.27     11.68 o 
   1   1   6      345.66      314.91      2.55 o 
   2   1   6      562.04      598.98      3.88 o 
   3   1   6      205.65      234.85      2.40 o 
   4   1   6     1075.39     1105.30      6.77 o 
   5   1   6      591.60      602.61      4.36 o 
   6   1   6     1176.02     1286.27      7.75 o 
   7   1   6       14.10       14.01      0.71 o 
   8   1   6      109.74      116.79      1.79 o 
   9   1   6      256.36      216.83      3.12 o 
  10   1   6      410.43      397.32      4.54 o 
  11   1   6        6.74        7.15      2.25 o 
  12   1   6        2.49        2.12      1.08 o 
  13   1   6        0.06       -0.50      0.91 o 
  14   1   6       11.06       13.70      1.57 o 
  15   1   6      437.98      453.17      7.27 o 
  16   1   6        7.21        9.90      2.22 o 
  17   1   6        0.09        0.27      1.58 o 
  19   1   6       32.61       30.33      3.99 o 
 -18   2   6        4.44        6.24      1.72 o 
 -17   2   6        6.70        6.59      1.73 o 
 -16   2   6       23.46       22.44      2.22 o 
 -15   2   6        0.02       -0.29      0.90 o 
 -14   2   6      253.18      245.09      3.91 o 
 -13   2   6        0.50        1.60      1.03 o 
 -12   2   6       19.62       21.14      1.31 o 
 -11   2   6      150.63      157.17      4.53 o 
 -10   2   6        2.33        2.37      0.78 o 
  -9   2   6      322.98      305.29      3.75 o 
  -8   2   6      253.94      263.16      3.24 o 
  -7   2   6        9.53       12.46      1.19 o 
  -6   2   6        2.13        4.00      0.47 o 
  -5   2   6        9.18        3.42      0.45 o 
  -4   2   6      118.19      151.47      1.72 o 
  -3   2   6        0.02       -0.15      0.32 o 
  -2   2   6      809.08      720.29      4.25 o 
  -1   2   6      215.28      184.77      1.85 o 
   0   2   6     1333.69     1399.79      6.90 o 
   1   2   6      507.29      538.24      3.75 o 
   2   2   6      574.53      642.08      4.19 o 
   3   2   6       12.02       22.83      1.00 o 
   4   2   6       22.97       28.82      1.93 o 
   5   2   6     2622.26     2634.74     32.36 o 
   6   2   6      111.64      114.57      3.17 o 
   7   2   6     1612.65     1621.31     12.23 o 
   8   2   6        8.15        9.88      1.07 o 
   9   2   6       77.39       78.06      2.49 o 
  10   2   6       23.86       15.99      1.30 o 
  11   2   6       36.87       30.16      1.68 o 
  12   2   6       13.38       12.84      1.33 o 
  13   2   6        0.14        1.21      0.92 o 
  14   2   6      294.51      286.70      4.97 o 
  15   2   6       48.98       52.11      2.52 o 
  16   2   6        0.97        1.40      1.05 o 
  17   2   6       24.81       20.66      1.79 o 
  18   2   6        2.82        7.96      2.86 o 
 -17   3   6       11.34       13.07      2.67 o 
 -16   3   6        0.47       -0.39      1.50 o 
 -15   3   6        4.94        6.83      1.70 o 
 -14   3   6       70.66       77.94      3.54 o 
 -13   3   6       13.28       14.06      1.92 o 
 -12   3   6        2.54        1.85      0.83 o 
 -11   3   6       60.47       54.35      1.84 o 
 -10   3   6       19.65       21.59      1.25 o 
  -9   3   6       28.18       29.97      1.37 o 
  -8   3   6      359.06      350.92      3.23 o 
  -7   3   6      158.44      154.52      2.05 o 
  -6   3   6       74.16       84.75      1.54 o 
  -5   3   6      478.12      487.38      3.70 o 
  -4   3   6     1587.21     1634.05      8.33 o 
  -3   3   6      449.26      516.35      3.74 o 
  -2   3   6      154.75      145.76      1.82 o 
  -1   3   6       60.09       61.85      2.00 o 
   0   3   6        0.05        0.36      0.39 o 
   1   3   6        5.28        5.75      0.50 o 
   2   3   6      356.00      334.91      2.68 o 
   3   3   6       92.03       94.72      2.44 o 
   4   3   6        3.96        5.07      1.09 o 
   5   3   6      281.97      257.11      4.99 o 
   6   3   6       60.94       59.06      2.09 o 
   7   3   6      249.19      267.13      8.96 o 
   8   3   6       27.03       21.12      1.46 o 
   9   3   6       52.50       55.86      2.21 o 
  10   3   6       63.90       65.77      2.40 o 
  11   3   6       22.79       18.88      1.89 o 
  12   3   6      280.56      242.38      4.60 o 
  13   3   6        3.93        1.23      1.00 o 
  14   3   6       79.97       87.22      2.97 o 
  15   3   6        1.05       -0.76      1.01 o 
  16   3   6        4.69        5.09      1.33 o 
  17   3   6       18.94       21.68      1.99 o 
 -16   4   6       21.31       24.08      6.29 o 
 -15   4   6        0.37        2.31      1.40 o 
 -14   4   6        6.03        4.76      1.61 o 
 -13   4   6        9.50        9.47      1.78 o 
 -12   4   6        9.60       10.07      1.76 o 
 -11   4   6       57.18       63.35      4.78 o 
 -10   4   6        0.42        0.26      1.29 o 
  -9   4   6        4.21        2.16      1.01 o 
  -8   4   6       85.89       84.09      1.76 o 
  -7   4   6       80.78       76.91      1.80 o 
  -6   4   6        2.82        2.93      0.62 o 
  -5   4   6       25.20       26.88      1.04 o 
  -4   4   6      332.54      329.81      3.16 o 
  -3   4   6      140.70      157.51      2.13 o 
  -2   4   6        9.03        9.10      0.70 o 
  -1   4   6       67.93       63.71      1.36 o 
   0   4   6       12.11       15.51      0.91 o 
   1   4   6       49.72       50.65      2.42 o 
   2   4   6       37.68       40.08      1.63 o 
   3   4   6       83.51       76.35      2.12 o 
   4   4   6        0.07       -0.27      0.71 o 
   5   4   6      350.17      307.80      4.80 o 
   6   4   6      165.75      161.08      4.34 o 
   7   4   6      110.92      109.17      3.13 o 
   8   4   6       23.85       24.76      2.58 o 
   9   4   6        0.73       -0.92      0.97 o 
  10   4   6        1.54        1.80      1.06 o 
  11   4   6      107.72      105.64      3.23 o 
  12   4   6       20.69       21.86      2.78 o 
  13   4   6       47.35       33.76      2.18 o 
  14   4   6       13.28        9.48      1.52 o 
  15   4   6        1.31        4.34      1.33 o 
  16   4   6       10.06        4.05      1.40 o 
 -14   5   6       57.38       59.65      3.65 o 
 -13   5   6      196.37      197.82      6.88 o 
 -12   5   6       45.54       41.60      2.86 o 
 -11   5   6        2.99        4.80      1.53 o 
 -10   5   6        0.06       -0.46      1.25 o 
  -9   5   6       99.55      112.68      4.75 o 
  -8   5   6      107.49      112.70      2.70 o 
  -7   5   6        0.53       -0.28      0.76 o 
  -6   5   6        0.07       -0.84      0.61 o 
  -5   5   6       86.36       76.33      1.73 o 
  -4   5   6      334.03      337.16      3.97 o 
  -3   5   6      187.50      173.82      2.74 o 
  -2   5   6       49.40       46.26      1.81 o 
  -1   5   6       69.42       63.91      2.05 o 
   0   5   6        0.81        1.03      1.09 o 
   1   5   6      367.20      353.48      4.64 o 
   2   5   6      724.90      716.50      6.99 o 
   3   5   6      215.48      229.72      3.82 o 
   4   5   6      135.09      124.85      4.84 o 
   5   5   6      105.15      100.22      3.02 o 
   6   5   6      186.20      160.46      3.85 o 
   7   5   6       42.34       39.69      2.17 o 
   8   5   6      259.61      244.69      4.86 o 
   9   5   6        5.36        4.95      1.29 o 
  10   5   6       16.73       18.07      1.77 o 
  11   5   6       26.99       22.25      1.92 o 
  12   5   6       72.80       71.85      3.74 o 
  13   5   6       14.09       19.84      2.00 o 
 -10   6   6       14.33       20.47      2.20 o 
  -9   6   6        4.89        6.47      1.55 o 
  -8   6   6       10.75       10.96      1.30 o 
  -7   6   6        1.45        2.40      1.19 o 
  -6   6   6        3.71        5.59      1.30 o 
  -5   6   6       86.36       91.04      5.07 o 
  -4   6   6       10.29       12.98      2.01 o 
  -3   6   6      105.41       96.44      3.09 o 
  -2   6   6       11.44        9.99      1.73 o 
  -1   6   6       38.25       36.35      1.79 o 
   0   6   6      197.29      190.27      3.63 o 
   1   6   6       31.40       31.28      1.74 o 
   2   6   6       24.12       22.01      1.51 o 
   3   6   6       23.41       26.78      1.64 o 
   4   6   6        7.64       10.56      1.25 o 
   5   6   6       27.51       24.25      1.69 o 
   6   6   6       23.00       32.71      1.87 o 
   7   6   6      107.46      111.85      3.54 o 
   8   6   6        1.01       -0.13      1.07 o 
   9   6   6        2.75        1.12      1.15 o 
  10   6   6        4.42        7.74      1.58 o 
  -5   7   6        0.11        0.11      2.62 o 
  -4   7   6       19.30       21.91      2.59 o 
  -3   7   6        0.00       -0.29      1.46 o 
  -2   7   6        3.32        3.53      1.68 o 
  -1   7   6       17.68       16.72      2.34 o 
   0   7   6        0.32        0.14      1.68 o 
   1   7   6       37.89       45.33      2.56 o 
   2   7   6        3.29        3.91      1.79 o 
   3   7   6        5.82        6.62      1.30 o 
   4   7   6        0.14       -1.36      0.91 o 
 -18   1   7        9.70        8.23      1.29 o 
 -17   1   7        4.60        3.25      0.98 o 
 -16   1   7       51.89       48.75      2.02 o 
 -15   1   7       14.15       17.15      1.34 o 
 -14   1   7       30.31       26.25      1.50 o 
 -13   1   7      146.56      132.52      2.83 o 
 -12   1   7       71.95       78.89      2.19 o 
 -11   1   7       33.05       37.12      1.53 o 
 -10   1   7        5.37        5.01      0.83 o 
  -9   1   7       30.00       30.60      1.56 o 
  -8   1   7        2.68        2.32      0.62 o 
  -7   1   7       62.54       75.62      1.82 o 
  -6   1   7     1512.24     1509.19     12.08 o 
  -5   1   7     1302.91     1310.61      8.65 o 
  -4   1   7      385.34      350.69      2.87 o 
  -3   1   7     1229.16     1202.88      6.75 o 
  -2   1   7      120.87      130.87      1.66 o 
  -1   1   7      117.89      118.12      1.58 o 
   0   1   7       65.63       69.92      1.25 o 
   1   1   7       73.35       77.10      1.31 o 
   2   1   7      342.08      352.54      2.89 o 
   3   1   7      231.68      254.38      2.40 o 
   4   1   7        1.66        4.61      0.76 o 
   5   1   7      299.17      336.49      3.14 o 
   6   1   7        3.52        2.34      0.51 o 
   7   1   7      135.04      130.41      3.51 o 
   8   1   7      243.15      269.95      3.52 o 
   9   1   7      573.22      606.64      5.88 o 
  10   1   7      857.63      840.26      9.57 o 
  11   1   7       72.50       58.73      3.78 o 
  12   1   7       16.28       11.70      1.47 o 
  13   1   7       98.69      100.50      3.28 o 
  14   1   7       20.17       17.02      2.20 o 
  15   1   7       15.76       14.01      2.46 o 
  16   1   7        3.85        3.67      1.92 o 
 -18   2   7        2.70        3.39      1.65 o 
 -17   2   7       27.75       26.21      2.48 o 
 -16   2   7       23.73       22.21      2.29 o 
 -15   2   7       44.24       46.18      1.97 o 
 -14   2   7      378.43      384.70      5.03 o 
 -13   2   7       46.70       45.77      1.86 o 
 -12   2   7      608.98      570.02      5.96 o 
 -11   2   7       88.99       96.29      2.35 o 
 -10   2   7      324.94      322.06      4.11 o 
  -9   2   7       12.56       12.98      1.05 o 
  -8   2   7       31.86       26.13      1.25 o 
  -7   2   7      178.07      168.25      2.69 o 
  -6   2   7      192.86      177.39      1.97 o 
  -5   2   7      505.04      532.31      5.02 o 
  -4   2   7        5.66        4.06      0.47 o 
  -3   2   7       69.40       64.12      1.17 o 
  -2   2   7     1181.01     1185.45      6.23 o 
  -1   2   7      504.13      495.16      3.86 o 
   0   2   7      143.57      166.12      2.01 o 
   1   2   7     2238.43     2256.54     11.30 o 
   2   2   7       25.68       30.25      1.43 o 
   3   2   7       51.15       58.99      1.18 o 
   4   2   7     1844.68     1874.35      9.66 o 
   5   2   7     1462.70     1526.21      9.46 o 
   6   2   7       25.71       24.82      1.43 o 
   7   2   7       21.64       19.39      1.32 o 
   8   2   7        1.02        0.75      1.09 o 
   9   2   7      131.30      118.57      2.86 o 
  10   2   7       24.76       26.34      2.38 o 
  11   2   7       60.10       51.13      3.50 o 
  12   2   7       96.74       95.06      2.78 o 
  13   2   7        4.65        3.18      1.07 o 
  14   2   7       55.89       49.56      2.33 o 
  15   2   7       39.64       39.61      2.15 o 
  16   2   7       73.11       68.33      2.74 o 
  17   2   7       80.15       86.09      4.00 o 
  18   2   7       19.14       18.15      2.29 o 
 -17   3   7       15.18       16.37      2.20 o 
 -16   3   7        4.00        5.59      2.29 o 
 -15   3   7       14.23       13.52      1.96 o 
 -14   3   7       70.82       60.63      3.22 o 
 -13   3   7      306.54      313.51      5.31 o 
 -12   3   7      137.38      144.53      2.98 o 
 -11   3   7       25.06       28.75      1.47 o 
 -10   3   7        9.63       11.55      1.66 o 
  -9   3   7       84.12       85.10      2.18 o 
  -8   3   7        1.71        3.34      0.97 o 
  -7   3   7      506.30      494.62      4.36 o 
  -6   3   7        6.17        9.92      0.73 o 
  -5   3   7       23.41       22.03      0.87 o 
  -4   3   7        0.35        1.28      0.74 o 
  -3   3   7        9.02       10.73      0.68 o 
  -2   3   7      331.65      331.19      2.91 o 
  -1   3   7      125.12      131.27      1.78 o 
   0   3   7      520.35      529.96      3.77 o 
   1   3   7      625.75      606.41      4.08 o 
   2   3   7      263.17      252.25      3.47 o 
   3   3   7     1151.08     1100.16      9.48 o 
   4   3   7      534.81      534.03      6.08 o 
   5   3   7      123.14      127.11      2.96 o 
   6   3   7        0.89        1.11      1.11 o 
   7   3   7       26.40       29.32      1.66 o 
   8   3   7      146.26      160.06      8.14 o 
   9   3   7       25.82       28.46      2.02 o 
  10   3   7      101.62      107.02      3.05 o 
  11   3   7       71.67       81.58      2.74 o 
  12   3   7       27.26       22.36      1.73 o 
  13   3   7       23.35       13.22      1.51 o 
  14   3   7       21.72       19.79      1.79 o 
  15   3   7      111.71      105.09      3.42 o 
  16   3   7      141.05      137.32      3.96 o 
  17   3   7       11.14       14.50      2.18 o 
 -15   4   7       13.23       16.53      2.31 o 
 -14   4   7       15.35       16.52      2.18 o 
 -13   4   7        1.61        1.08      1.32 o 
 -12   4   7        5.31        5.76      1.59 o 
 -11   4   7      116.02      108.41      5.61 o 
 -10   4   7       82.32       83.84      4.50 o 
  -9   4   7      395.29      391.62      4.75 o 
  -8   4   7       53.41       49.51      1.82 o 
  -7   4   7       74.43       68.88      1.75 o 
  -6   4   7       12.81       14.32      0.88 o 
  -5   4   7        0.89       -0.09      0.55 o 
  -4   4   7        0.09       -0.02      0.53 o 
  -3   4   7      254.31      250.55      2.75 o 
  -2   4   7      136.71      126.85      1.95 o 
  -1   4   7       43.64       44.03      1.24 o 
   0   4   7       77.59       69.41      1.97 o 
   1   4   7       34.97       33.28      1.64 o 
   2   4   7       74.75       89.19      2.23 o 
   3   4   7      150.05      164.33      3.38 o 
   4   4   7       24.81       24.67      1.66 o 
   5   4   7       26.60       24.29      1.68 o 
   6   4   7      153.05      148.03      3.53 o 
   7   4   7      510.59      535.35      6.91 o 
   8   4   7        0.86       -1.20      1.20 o 
   9   4   7      103.94      116.56      3.36 o 
  10   4   7       27.73       32.84      2.00 o 
  11   4   7       48.94       35.92      2.88 o 
  12   4   7        9.48        5.98      1.31 o 
  13   4   7       33.88       39.40      2.30 o 
  14   4   7        8.87        9.96      1.58 o 
  15   4   7        0.88        0.95      1.18 o 
 -13   5   7       41.35       48.26      3.73 o 
 -12   5   7        2.62        3.74      1.57 o 
 -11   5   7        0.87        2.52      1.46 o 
 -10   5   7       56.81       55.70      3.09 o 
  -9   5   7        0.04       -1.45      1.45 o 
  -8   5   7        1.47        0.46      3.69 o 
  -7   5   7       18.21       18.74      1.31 o 
  -6   5   7        0.04        0.17      0.64 o 
  -5   5   7        4.06        4.94      0.73 o 
  -4   5   7       18.72       20.29      1.70 o 
  -3   5   7       32.58       32.87      1.78 o 
  -2   5   7       80.54       80.51      2.24 o 
  -1   5   7      173.93      177.28      3.23 o 
   0   5   7       95.79       93.02      2.48 o 
   1   5   7        3.06        4.59      1.08 o 
   2   5   7       72.33       74.41      2.27 o 
   3   5   7      182.36      170.99      3.33 o 
   4   5   7        0.88        1.68      0.91 o 
   5   5   7      161.20      152.72      3.76 o 
   6   5   7       26.12       24.82      1.85 o 
   7   5   7       14.42       18.47      1.74 o 
   8   5   7        5.87        9.16      1.60 o 
   9   5   7       28.21       31.43      2.10 o 
  10   5   7        6.73        4.32      1.36 o 
  11   5   7       19.10       24.84      2.09 o 
  12   5   7        6.14        6.36      1.56 o 
  13   5   7        4.10        5.25      1.45 o 
 -10   6   7       23.44       24.31      2.33 o 
  -9   6   7        5.63        5.68      1.57 o 
  -8   6   7        0.44        0.47      1.87 o 
  -7   6   7       13.11       16.94      2.93 o 
  -6   6   7       21.81       19.39      2.29 o 
  -5   6   7       18.07       18.52      2.13 o 
  -4   6   7       31.59       32.10      2.21 o 
  -3   6   7       50.55       45.50      2.28 o 
  -2   6   7        2.47        2.72      0.99 o 
  -1   6   7        2.23        3.62      1.04 o 
   0   6   7       24.72       24.88      1.61 o 
   1   6   7       23.85       21.47      1.57 o 
   2   6   7       27.43       29.14      1.71 o 
   3   6   7        7.97        8.72      1.21 o 
   4   6   7        0.74       -0.27      0.86 o 
   5   6   7       13.52       11.21      1.38 o 
   6   6   7        2.34        2.91      1.23 o 
   7   6   7        9.21        6.38      1.39 o 
   8   6   7        0.07        0.01      1.15 o 
   9   6   7       11.96       12.29      1.74 o 
  -3   7   7       83.06       83.38      4.18 o 
  -2   7   7       26.58       27.13      2.73 o 
  -1   7   7       22.05       23.16      2.58 o 
   0   7   7        0.38        0.66      1.14 o 
   1   7   7        0.19       -0.13      1.18 o 
   2   7   7        1.15        0.32      0.98 o 
 -18   0   8       22.91       26.79      2.60 o 
 -17   0   8       24.00       28.82      2.53 o 
 -16   0   8        0.12        3.73      2.31 o 
 -15   0   8      289.68      278.01      6.23 o 
 -14   0   8      246.49      236.01      5.61 o 
 -13   0   8       46.43       51.35      2.67 o 
 -12   0   8      506.12      508.20      7.96 o 
 -11   0   8      198.09      181.03      6.77 o 
 -10   0   8      596.58      576.15      8.11 o 
  -9   0   8      711.32      673.22      8.70 o 
  -8   0   8       45.07       45.37      2.26 o 
  -7   0   8      329.34      337.60      7.98 o 
  -6   0   8     2128.68     2084.76     17.97 o 
  -5   0   8     5376.68     5327.62     41.86 o 
  -4   0   8     3645.07     3534.06     29.34 o 
  -3   0   8     2160.41     2192.59     18.53 o 
  -2   0   8      792.28      830.30     13.74 o 
  -1   0   8       91.59      129.63      3.03 o 
   0   0   8     6001.23     6061.60     42.64 o 
   1   0   8        1.16       -0.31      0.75 o 
   2   0   8      405.95      439.44      5.51 o 
   3   0   8      365.12      293.71      4.34 o 
   4   0   8      296.26      294.32      4.37 o 
   5   0   8        2.47        2.65      0.77 o 
   6   0   8        5.31        7.50      1.07 o 
   7   0   8      865.82      894.49     10.86 o 
   8   0   8       22.61       14.85      1.30 o 
   9   0   8        5.84        6.05      1.95 o 
  10   0   8      542.88      548.87     10.62 o 
  11   0   8     1398.59     1389.88     18.71 o 
  12   0   8      742.86      716.53     12.21 o 
 -18   1   8        4.46        4.36      1.13 o 
 -17   1   8       24.08       22.50      1.71 o 
 -16   1   8       10.53       12.27      1.75 o 
 -15   1   8        7.85        5.38      1.03 o 
 -14   1   8      110.66      124.40      2.91 o 
 -13   1   8        6.39        5.82      1.15 o 
 -12   1   8      643.91      598.61      6.22 o 
 -11   1   8       67.64       66.45      2.07 o 
 -10   1   8      263.83      254.42      3.66 o 
  -9   1   8       71.88       67.36      1.87 o 
  -8   1   8       20.83       21.52      1.38 o 
  -7   1   8      426.13      414.56      4.43 o 
  -6   1   8      614.98      613.08      5.45 o 
  -5   1   8     1287.32     1277.27      8.73 o 
  -4   1   8       55.17       44.95      1.45 o 
  -3   1   8     1749.34     1803.29      9.50 o 
  -2   1   8      299.48      358.02      3.07 o 
  -1   1   8       85.59       72.03      1.35 o 
   0   1   8      218.66      237.15      2.43 o 
   1   1   8      710.26      696.50      4.69 o 
   2   1   8      306.67      298.54      3.70 o 
   3   1   8      812.80      796.83      5.16 o 
   4   1   8        3.26        4.79      0.61 o 
   5   1   8        9.30        6.30      0.75 o 
   6   1   8     1164.26     1137.51      7.46 o 
   7   1   8        5.45        8.70      1.51 o 
   8   1   8      450.48      454.01      4.95 o 
   9   1   8      197.48      189.91      4.15 o 
  10   1   8      453.83      484.01      6.96 o 
  11   1   8       62.44       52.90      2.51 o 
  12   1   8        9.02       10.70      1.42 o 
  13   1   8       39.18       46.84      3.42 o 
  14   1   8        2.82       -1.26      1.55 o 
  15   1   8       20.63       22.33      2.81 o 
  18   1   8       51.44       52.52      4.78 o 
 -17   2   8        5.08        5.68      1.73 o 
 -16   2   8        0.17        0.07      0.85 o 
 -15   2   8        2.01        3.34      0.99 o 
 -14   2   8        2.88        5.83      1.03 o 
 -13   2   8        3.38        1.54      0.84 o 
 -12   2   8        0.09        1.23      0.83 o 
 -11   2   8       21.96       23.55      1.40 o 
 -10   2   8       35.25       37.03      1.63 o 
  -9   2   8       68.24       72.33      2.05 o 
  -8   2   8      179.75      177.62      2.95 o 
  -7   2   8       64.21       58.74      1.80 o 
  -6   2   8       56.94       64.22      1.81 o 
  -5   2   8        0.18        2.36      0.64 o 
  -4   2   8       67.34       70.83      1.28 o 
  -3   2   8      377.72      382.09      3.02 o 
  -2   2   8       21.51       32.91      1.06 o 
  -1   2   8      194.55      197.74      2.32 o 
   0   2   8       86.51       70.83      1.41 o 
   1   2   8       66.14       68.86      1.39 o 
   2   2   8      352.68      369.42      3.61 o 
   3   2   8      366.54      392.89      3.66 o 
   4   2   8      229.50      230.02      2.42 o 
   5   2   8      214.42      213.84      3.57 o 
   6   2   8      145.67      159.11      3.14 o 
   7   2   8       28.11       36.52      1.70 o 
   8   2   8      100.43      114.03      2.84 o 
   9   2   8       78.20       89.15      2.59 o 
  10   2   8        0.12        0.83      0.89 o 
  11   2   8        1.13        2.96      1.02 o 
  12   2   8       74.42       78.47      3.15 o 
  13   2   8        0.02       -0.31      0.90 o 
  14   2   8       21.88       25.18      2.16 o 
  15   2   8        0.04        2.54      1.18 o 
  16   2   8        1.44        3.38      1.70 o 
  17   2   8       60.73       62.67      3.57 o 
 -16   3   8        1.40        2.66      1.41 o 
 -15   3   8        8.82        6.33      1.72 o 
 -14   3   8       34.75       29.70      2.52 o 
 -13   3   8       38.88       43.23      1.88 o 
 -12   3   8       30.75       28.84      1.55 o 
 -11   3   8      103.00       90.60      2.42 o 
 -10   3   8        5.17        7.28      0.99 o 
  -9   3   8      418.88      402.66      4.78 o 
  -8   3   8        8.09        9.61      0.98 o 
  -7   3   8      777.66      755.62      6.64 o 
  -6   3   8      220.53      237.10      3.40 o 
  -5   3   8      216.79      210.00      2.72 o 
  -4   3   8       84.93       97.19      1.65 o 
  -3   3   8        8.15       10.42      0.70 o 
  -2   3   8       39.89       42.27      1.17 o 
  -1   3   8      307.46      310.75      2.89 o 
   0   3   8      903.32      877.71      5.41 o 
   1   3   8      117.82      118.85      1.88 o 
   2   3   8        1.25       -0.93      0.76 o 
   3   3   8      452.85      428.42      5.41 o 
   4   3   8      373.67      380.92      5.16 o 
   5   3   8        2.06        2.77      0.91 o 
   6   3   8      126.52      111.78      2.95 o 
   7   3   8       22.59       15.31      1.40 o 
   8   3   8      894.01      842.45      9.78 o 
   9   3   8      104.23       95.41      2.95 o 
  10   3   8       16.13       14.56      1.49 o 
  11   3   8      103.86      107.61      3.17 o 
  12   3   8       72.63       74.20      2.78 o 
  13   3   8       25.60       29.86      1.98 o 
  14   3   8        4.98        2.38      1.18 o 
  15   3   8        0.23        0.25      1.15 o 
  16   3   8       26.21       30.79      2.20 o 
 -15   4   8        1.26        3.26      1.61 o 
 -14   4   8       97.10      106.44      4.34 o 
 -13   4   8       35.95       38.95      2.85 o 
 -12   4   8       74.93       84.75      8.63 o 
 -11   4   8      189.26      192.91      5.33 o 
 -10   4   8      227.39      220.84      3.93 o 
  -9   4   8        0.12       -0.41      0.80 o 
  -8   4   8      346.61      347.24      4.51 o 
  -7   4   8      103.79      104.82      2.44 o 
  -6   4   8       32.37       31.83      1.45 o 
  -5   4   8        2.10        1.90      1.01 o 
  -4   4   8       15.97       17.07      0.93 o 
  -3   4   8       94.01       84.92      1.67 o 
  -2   4   8       60.54       58.64      1.44 o 
  -1   4   8       48.53       50.27      1.75 o 
   0   4   8      344.15      331.17      4.22 o 
   1   4   8      339.12      318.33      4.18 o 
   2   4   8      165.92      154.69      2.95 o 
   3   4   8      347.98      342.61      5.48 o 
   4   4   8      206.73      209.86      4.12 o 
   5   4   8      390.29      405.21      5.87 o 
   6   4   8      450.14      453.76      6.36 o 
   7   4   8      550.03      519.10      9.61 o 
   8   4   8       82.64       85.85      2.91 o 
   9   4   8      210.07      197.62      4.30 o 
  10   4   8        1.34        2.19      1.09 o 
  11   4   8        6.84        8.10      1.40 o 
  12   4   8       18.33       17.99      1.81 o 
  13   4   8        0.25        1.28      1.15 o 
  14   4   8       49.83       48.42      2.64 o 
 -12   5   8        1.94        2.79      1.96 o 
 -11   5   8       39.76       40.83      3.19 o 
 -10   5   8        3.09        4.31      1.63 o 
  -9   5   8        1.20        3.51      1.43 o 
  -8   5   8       40.94       32.35      2.41 o 
  -7   5   8        1.92        1.09      0.96 o 
  -6   5   8       16.23       17.06      1.26 o 
  -5   5   8       59.11       58.06      1.60 o 
  -4   5   8        8.71        9.01      0.96 o 
  -3   5   8        4.46        1.60      1.00 o 
  -2   5   8        5.78        6.93      1.06 o 
  -1   5   8      458.83      462.36      5.47 o 
   0   5   8       83.04       73.47      2.29 o 
   1   5   8      312.50      302.56      5.03 o 
   2   5   8       12.15       19.93      1.42 o 
   3   5   8        0.66       -0.48      0.78 o 
   4   5   8       63.11       64.14      2.58 o 
   5   5   8        1.45        2.23      1.13 o 
   6   5   8       73.08       68.51      2.78 o 
   7   5   8       42.91       47.88      3.34 o 
   8   5   8       42.97       30.11      2.10 o 
   9   5   8        8.70        5.55      1.65 o 
  10   5   8       32.99       36.00      2.82 o 
  11   5   8        6.08        5.17      1.47 o 
  12   5   8        1.64        0.57      1.28 o 
  -9   6   8        0.11       -1.33      1.77 o 
  -8   6   8        1.15        3.55      2.14 o 
  -5   6   8        2.81       -1.28      1.87 o 
  -4   6   8       10.04       11.61      1.54 o 
  -3   6   8       17.26       15.86      1.60 o 
  -2   6   8       21.99       22.46      1.56 o 
  -1   6   8        1.35        1.78      0.98 o 
   0   6   8       21.59       23.95      1.58 o 
   1   6   8        0.56       -1.17      0.78 o 
   2   6   8        5.09        1.50      0.94 o 
   3   6   8       33.01       31.09      2.79 o 
   4   6   8        0.61        0.01      0.88 o 
   5   6   8        0.01        1.54      1.14 o 
   6   6   8       11.32       10.77      2.48 o 
   7   6   8       33.05       39.27      4.61 o 
   8   6   8        1.04        1.42      1.25 o 
 -17   1   9        1.03        0.42      1.02 o 
 -16   1   9       23.75       26.33      1.71 o 
 -15   1   9       29.53       30.44      1.75 o 
 -14   1   9       24.49       27.49      1.60 o 
 -13   1   9       45.02       40.34      2.84 o 
 -12   1   9       98.13       86.78      2.45 o 
 -11   1   9       10.75       18.97      1.35 o 
 -10   1   9      306.80      291.52      4.09 o 
  -9   1   9       64.30       60.97      1.93 o 
  -8   1   9      208.80      210.73      3.27 o 
  -7   1   9      350.19      363.30      4.30 o 
  -6   1   9       29.59       30.94      1.37 o 
  -5   1   9      169.38      170.81      2.75 o 
  -4   1   9        3.68        4.09      0.72 o 
  -3   1   9      590.61      632.16      5.47 o 
  -2   1   9      244.22      247.28      2.60 o 
  -1   1   9     1145.15     1123.68      6.78 o 
   0   1   9      142.66      132.44      1.89 o 
   1   1   9        2.34        1.61      0.69 o 
   2   1   9      264.25      289.36      2.89 o 
   3   1   9      647.16      675.50      4.81 o 
   4   1   9       72.45       65.89      1.59 o 
   5   1   9      264.15      255.89      3.00 o 
   6   1   9       20.06       25.62      1.13 o 
   7   1   9      459.87      456.06      5.04 o 
   8   1   9       80.40       71.74      4.78 o 
   9   1   9       20.07       22.07      3.66 o 
  10   1   9       11.42       13.81      1.88 o 
  11   1   9       22.34       24.17      2.04 o 
  12   1   9       63.77       67.44      2.82 o 
  13   1   9       53.91       48.21      3.67 o 
  14   1   9       66.71       61.19      4.09 o 
 -17   2   9       29.14       36.13      1.99 o 
 -16   2   9        5.26        6.46      1.19 o 
 -15   2   9       32.24       30.86      1.77 o 
 -14   2   9       84.00       89.17      2.88 o 
 -13   2   9       50.92       48.48      3.04 o 
 -12   2   9        8.49        8.07      1.11 o 
 -11   2   9      321.47      304.15      4.34 o 
 -10   2   9      125.57      134.81      2.82 o 
  -9   2   9       94.77      101.79      2.42 o 
  -8   2   9       56.99       59.23      1.93 o 
  -7   2   9       53.51       57.50      1.79 o 
  -6   2   9       15.62       21.25      1.21 o 
  -5   2   9      785.93      781.38      6.58 o 
  -4   2   9      960.47     1014.01      7.68 o 
  -3   2   9       64.29       61.23      1.51 o 
  -2   2   9      503.59      488.77      4.05 o 
  -1   2   9       77.51       92.75      1.68 o 
   0   2   9      105.09      113.21      1.83 o 
   1   2   9      482.34      489.19      4.02 o 
   2   2   9      806.13      780.73      5.91 o 
   3   2   9       33.00       30.33      1.09 o 
   4   2   9      154.35      173.57      2.59 o 
   5   2   9       94.70      109.51      2.67 o 
   6   2   9      106.75      102.78      2.65 o 
   7   2   9      181.34      186.55      3.59 o 
   8   2   9       27.84       31.02      1.71 o 
   9   2   9       31.37       33.79      4.13 o 
  10   2   9      135.10      123.94      3.19 o 
  11   2   9       92.76       85.78      2.78 o 
  12   2   9       55.85       57.24      2.36 o 
  13   2   9      138.56      142.02      4.88 o 
  14   2   9       96.11       99.84      3.17 o 
  15   2   9        8.30        7.11      1.41 o 
  16   2   9       62.57       60.79      4.84 o 
 -16   3   9        6.28        6.26      1.78 o 
 -15   3   9       53.04       65.61      3.50 o 
 -14   3   9       12.93       14.15      1.59 o 
 -13   3   9       40.11       40.27      1.87 o 
 -12   3   9        1.08        2.50      0.90 o 
 -11   3   9       11.35       14.09      1.26 o 
 -10   3   9      175.67      171.17      3.26 o 
  -9   3   9       70.42       65.74      2.07 o 
  -8   3   9       82.72       91.62      2.46 o 
  -7   3   9      156.97      163.47      2.96 o 
  -6   3   9       82.99       81.64      2.11 o 
  -5   3   9      264.14      266.80      3.62 o 
  -4   3   9       88.51       79.93      2.01 o 
  -3   3   9      495.94      500.95      3.94 o 
  -2   3   9        3.47        5.35      0.64 o 
  -1   3   9      539.03      534.28      4.48 o 
   0   3   9       11.22       14.51      0.89 o 
   1   3   9      246.38      249.99      4.56 o 
   2   3   9      267.21      293.49      4.49 o 
   3   3   9      243.89      262.21      4.58 o 
   4   3   9      122.09      118.06      2.97 o 
   5   3   9        0.04        1.22      0.90 o 
   6   3   9        3.93        3.46      1.02 o 
   7   3   9       11.24       11.30      1.37 o 
   8   3   9      240.61      237.86      4.48 o 
   9   3   9      246.76      241.28      4.56 o 
  10   3   9        6.92        4.67      1.14 o 
  11   3   9        4.83        5.64      1.27 o 
  12   3   9        8.41       12.70      1.58 o 
  13   3   9       50.27       47.84      2.41 o 
  14   3   9       13.92       17.24      2.27 o 
  15   3   9       46.38       45.11      2.80 o 
 -14   4   9       19.38       22.49      2.47 o 
 -13   4   9        3.41        8.59      2.61 o 
 -12   4   9        0.03        1.84      1.41 o 
 -11   4   9       39.41       42.92      2.53 o 
 -10   4   9      176.58      182.70      3.46 o 
  -9   4   9       79.42       75.06      2.28 o 
  -8   4   9        0.10       -0.53      0.68 o 
  -7   4   9        5.95        6.34      0.97 o 
  -6   4   9      146.55      145.03      2.85 o 
  -5   4   9        0.02        0.91      0.68 o 
  -4   4   9       31.35       29.08      1.39 o 
  -3   4   9       24.37       23.77      1.07 o 
  -2   4   9       28.48       28.93      1.44 o 
  -1   4   9      207.67      203.49      3.33 o 
   0   4   9       63.03       60.74      2.00 o 
   1   4   9       39.63       37.32      1.97 o 
   2   4   9        0.19        1.18      0.99 o 
   3   4   9       19.37       17.24      2.10 o 
   4   4   9        0.18        0.20      1.03 o 
   5   4   9      184.65      184.21      4.06 o 
   6   4   9      639.85      633.12      7.80 o 
   7   4   9       88.20      102.82      3.21 o 
   8   4   9       13.80       11.21      1.49 o 
   9   4   9       12.60       16.16      1.67 o 
  10   4   9        3.39        0.42      1.01 o 
  11   4   9        1.41        0.95      1.13 o 
  12   4   9       35.68       34.57      2.28 o 
  13   4   9        3.62        0.11      1.56 o 
  14   4   9        5.29       10.48      1.67 o 
 -12   5   9        3.73        1.06      1.99 o 
 -11   5   9       10.83        6.84      2.44 o 
 -10   5   9       10.93       12.40      1.90 o 
  -9   5   9       71.39       76.08      4.90 o 
  -8   5   9       89.60       91.00      4.19 o 
  -7   5   9       38.98       41.71      1.82 o 
  -6   5   9       40.56       40.43      1.77 o 
  -5   5   9        9.59        7.54      1.51 o 
  -4   5   9        4.59        4.30      1.31 o 
  -3   5   9       39.48       43.03      1.82 o 
  -2   5   9        5.74       10.22      1.19 o 
  -1   5   9        3.23        2.08      0.94 o 
   0   5   9       81.76       67.85      2.23 o 
   1   5   9        3.53        2.05      0.95 o 
   2   5   9       44.85       45.11      2.67 o 
   3   5   9       20.27       22.31      2.23 o 
   4   5   9        0.44       -0.39      1.01 o 
   5   5   9        0.01        1.38      1.23 o 
   6   5   9        2.99        4.50      1.33 o 
   7   5   9        9.50        8.65      1.43 o 
   8   5   9       28.23       29.67      2.13 o 
   9   5   9        6.39        4.32      1.34 o 
  10   5   9        0.07       -0.62      1.16 o 
  11   5   9        0.79        1.06      1.28 o 
  -5   6   9        0.92        2.12      1.90 o 
  -4   6   9       24.68       19.13      2.95 o 
  -3   6   9       11.68       15.58      1.41 o 
  -2   6   9       66.09       61.00      2.32 o 
  -1   6   9        3.37        4.77      1.11 o 
   0   6   9       17.63       16.76      1.48 o 
   1   6   9       10.65        7.80      1.22 o 
   2   6   9        5.11        6.47      1.23 o 
   3   6   9        3.37        2.08      1.14 o 
   4   6   9        0.53        0.59      1.18 o 
   5   6   9       12.97       13.95      1.67 o 
   6   6   9       17.20       15.89      1.83 o 
   7   6   9       10.15       14.06      2.48 o 
 -17   0  10       34.97       44.11      3.12 o 
 -16   0  10        0.23        0.71      1.36 o 
 -15   0  10       41.78       41.04      3.15 o 
 -14   0  10       38.82       44.43      3.41 o 
 -13   0  10        4.34        4.41      2.98 o 
 -12   0  10        0.49        1.53      1.15 o 
 -11   0  10      434.20      415.80     16.50 o 
 -10   0  10      493.37      448.75      7.61 o 
  -9   0  10      428.50      445.32      7.35 o 
  -8   0  10       14.76       24.24      1.94 o 
  -7   0  10      100.48      101.13      3.31 o 
  -6   0  10      588.53      601.63     15.73 o 
  -5   0  10      139.79      149.73      3.81 o 
  -4   0  10      527.92      513.20     10.34 o 
  -3   0  10        2.09        6.06      1.11 o 
  -2   0  10       48.81       39.02      2.03 o 
  -1   0  10      666.38      709.69      8.37 o 
   0   0  10      928.40      970.87     10.21 o 
   1   0  10      320.37      338.74      5.25 o 
   2   0  10       45.87       33.58      1.87 o 
   3   0  10      185.48      208.43      4.01 o 
   4   0  10      407.03      379.83      6.12 o 
   5   0  10       36.68       30.70      1.79 o 
   6   0  10       42.50       35.56      2.99 o 
   7   0  10        2.29        1.39      1.53 o 
   8   0  10        2.16        1.61      0.98 o 
   9   0  10      547.74      551.36     10.45 o 
  10   0  10       31.62       30.70      2.88 o 
 -17   1  10        7.63        4.32      1.22 o 
 -16   1  10        3.67        4.82      1.15 o 
 -15   1  10        9.81       11.14      1.56 o 
 -14   1  10       81.74       72.52      4.24 o 
 -13   1  10      103.92       93.45      2.63 o 
 -12   1  10      202.18      209.46      3.73 o 
 -11   1  10       60.79       53.85      2.02 o 
 -10   1  10        0.07        0.40      0.79 o 
  -9   1  10       25.51       32.57      4.10 o 
  -8   1  10     1307.65     1252.03     10.95 o 
  -7   1  10       70.38       75.27      2.09 o 
  -6   1  10      187.90      190.34      3.09 o 
  -5   1  10       45.50       58.06      2.45 o 
  -4   1  10        3.00        2.02      0.68 o 
  -3   1  10       83.03       90.26      2.05 o 
  -2   1  10       18.21       14.77      1.35 o 
  -1   1  10      306.46      318.18      3.13 o 
   0   1  10       10.39       12.37      1.43 o 
   1   1  10      373.32      387.53      3.53 o 
   2   1  10       40.57       42.53      1.28 o 
   3   1  10     1628.08     1650.82      9.31 o 
   4   1  10      124.10      127.77      2.02 o 
   5   1  10      108.55      116.73      2.15 o 
   6   1  10      177.81      182.96      3.17 o 
   7   1  10        0.59        1.45      0.82 o 
   8   1  10      175.97      179.69      4.22 o 
   9   1  10      177.71      171.64      7.21 o 
  10   1  10       13.40       14.17      1.65 o 
  11   1  10        0.72        0.05      1.06 o 
  12   1  10       22.94       16.54      1.75 o 
  13   1  10       17.72       18.17      2.68 o 
  14   1  10        3.06        2.73      1.90 o 
 -16   2  10       26.10       26.92      1.78 o 
 -15   2  10       16.64       21.09      1.59 o 
 -14   2  10        0.37        1.35      0.86 o 
 -13   2  10       21.28       18.76      1.43 o 
 -12   2  10        5.71        8.31      1.12 o 
 -11   2  10      289.81      285.65      4.34 o 
 -10   2  10       58.88       64.13      2.37 o 
  -9   2  10       56.09       58.81      3.37 o 
  -8   2  10        2.00        3.14      0.81 o 
  -7   2  10       45.04       47.19      1.71 o 
  -6   2  10       14.54       15.56      1.32 o 
  -5   2  10       24.60       24.76      1.28 o 
  -4   2  10      393.20      399.08      4.50 o 
  -3   2  10        8.93        5.75      0.79 o 
  -2   2  10       26.10       25.53      1.23 o 
  -1   2  10      201.68      217.61      2.92 o 
   0   2  10       17.78       16.46      0.91 o 
   1   2  10      881.08      875.90      8.00 o 
   2   2  10       35.20       39.16      1.29 o 
   3   2  10        3.00        3.38      0.75 o 
   4   2  10        0.67        0.81      0.80 o 
   5   2  10       45.90       42.06      1.90 o 
   6   2  10      260.31      263.73      4.31 o 
   7   2  10       15.74       12.20      1.28 o 
   8   2  10       12.71       18.26      2.06 o 
   9   2  10        3.87        2.96      1.02 o 
  10   2  10      146.01      140.12      3.45 o 
  11   2  10        0.06        0.78      1.01 o 
  12   2  10       64.73       65.41      2.57 o 
  13   2  10       72.85       83.52      3.77 o 
  14   2  10       23.85       19.12      2.53 o 
  15   2  10        7.76        2.65      1.63 o 
  16   2  10        8.36       12.02      2.15 o 
 -15   3  10        3.11        5.14      1.68 o 
 -14   3  10       33.40       35.05      1.88 o 
 -13   3  10        8.30        7.23      1.16 o 
 -12   3  10       49.45       47.58      2.67 o 
 -11   3  10        0.25        0.08      0.78 o 
 -10   3  10      172.64      182.53      4.41 o 
  -9   3  10        0.94        2.54      0.90 o 
  -8   3  10      421.86      400.09      4.96 o 
  -7   3  10       17.96       14.77      1.21 o 
  -6   3  10      221.52      196.69      3.30 o 
  -5   3  10       86.84       95.79      2.31 o 
  -4   3  10       95.97       90.51      2.22 o 
  -3   3  10       48.76       42.10      1.58 o 
  -2   3  10       75.97       69.19      2.30 o 
  -1   3  10       20.35       19.62      1.11 o 
   0   3  10       19.71       21.16      1.07 o 
   1   3  10      139.79      136.85      3.15 o 
   2   3  10       86.15       77.96      2.51 o 
   3   3  10      107.76      106.52      2.89 o 
   4   3  10      294.52      288.43      5.13 o 
   5   3  10       30.94       26.56      2.06 o 
   6   3  10       78.28       61.37      2.34 o 
   7   3  10       13.25       14.23      1.46 o 
   8   3  10      381.51      366.65      5.70 o 
   9   3  10        7.50        7.67      1.57 o 
  10   3  10       41.23       54.73      2.52 o 
  11   3  10       11.83        8.44      1.80 o 
  12   3  10        4.99        5.80      1.43 o 
  13   3  10        0.85        2.87      1.31 o 
  14   3  10       16.73       15.17      1.78 o 
  15   3  10       10.01       11.57      1.71 o 
 -13   4  10       24.32       20.65      2.33 o 
 -12   4  10        8.23       10.14      1.52 o 
 -11   4  10       86.84       87.78      2.63 o 
 -10   4  10        0.23        1.50      1.01 o 
  -9   4  10        0.45       -0.85      0.80 o 
  -8   4  10        9.71       10.85      1.16 o 
  -7   4  10        4.21        5.80      0.97 o 
  -6   4  10        9.74        9.27      1.06 o 
  -5   4  10       37.09       41.57      1.73 o 
  -4   4  10        0.01        0.76      0.74 o 
  -3   4  10       31.11       35.39      1.56 o 
  -2   4  10      200.63      191.24      3.82 o 
  -1   4  10      103.65       93.98      2.39 o 
   0   4  10      109.31       97.02      2.89 o 
   1   4  10      286.76      275.97      7.36 o 
   2   4  10      212.28      215.67      4.27 o 
   3   4  10       15.10       13.46      1.58 o 
   4   4  10      366.32      339.61      5.48 o 
   5   4  10       94.92       80.15      2.84 o 
   6   4  10       68.70       57.08      2.54 o 
   7   4  10      129.60      110.49      3.31 o 
   8   4  10       90.21       85.96      3.02 o 
   9   4  10        3.86        2.71      1.63 o 
  10   4  10       68.71       64.57      2.78 o 
  11   4  10       44.74       37.90      3.18 o 
  12   4  10       15.78       11.21      2.84 o 
  13   4  10        4.04        4.63      1.43 o 
 -11   5  10        5.03        6.91      1.71 o 
 -10   5  10        0.13       -0.16      1.82 o 
  -9   5  10        1.67        1.65      1.05 o 
  -8   5  10       13.58       11.68      1.82 o 
  -7   5  10        6.07        5.05      1.04 o 
  -6   5  10       14.00       16.05      1.94 o 
  -5   5  10      167.74      160.82      4.67 o 
  -4   5  10       57.56       54.11      2.92 o 
  -3   5  10       10.75        8.96      1.67 o 
  -2   5  10       51.63       52.47      2.36 o 
  -1   5  10      255.08      269.81      4.25 o 
   0   5  10        2.03        4.20      1.05 o 
   1   5  10       51.61       47.84      2.37 o 
   2   5  10       76.54       74.25      2.83 o 
   3   5  10        1.09        1.72      1.08 o 
   4   5  10        8.64        4.83      1.37 o 
   5   5  10        4.45        2.01      1.15 o 
   6   5  10       84.83       78.36      2.99 o 
   7   5  10        9.19        9.94      1.59 o 
   8   5  10        7.56        5.42      2.17 o 
   9   5  10        7.08        7.34      1.58 o 
  10   5  10      129.99      132.92      4.11 o 
  -5   6  10       19.60       18.52      3.03 o 
  -4   6  10       67.78       74.47      7.99 o 
  -3   6  10       16.83       17.98      2.18 o 
  -2   6  10       84.73       87.53      3.77 o 
  -1   6  10       12.93       13.94      1.83 o 
   0   6  10        2.48        1.64      1.00 o 
   1   6  10        2.87        1.03      0.99 o 
   2   6  10        4.20        5.65      1.38 o 
   3   6  10        8.45        7.73      1.50 o 
   4   6  10       18.58       20.49      2.28 o 
   5   6  10       25.34       28.60      3.28 o 
   6   6  10       33.84       38.50      2.47 o 
 -16   1  11       13.22       11.23      1.40 o 
 -15   1  11        0.96        1.53      0.98 o 
 -14   1  11        0.63       -0.31      0.82 o 
 -13   1  11       49.60       52.06      2.13 o 
 -12   1  11        0.32        0.32      0.77 o 
 -11   1  11       27.95       23.93      1.50 o 
 -10   1  11       22.37       26.52      1.57 o 
  -9   1  11      287.11      276.25      4.13 o 
  -8   1  11      319.88      293.89      4.21 o 
  -7   1  11      121.69      113.41      2.86 o 
  -6   1  11      298.34      295.42      4.02 o 
  -5   1  11       50.96       50.42      1.83 o 
  -4   1  11        0.15       -0.53      0.59 o 
  -3   1  11        1.38        4.23      0.77 o 
  -2   1  11        4.03        2.24      0.71 o 
  -1   1  11        0.20        1.41      0.65 o 
   0   1  11       30.16       36.01      1.46 o 
   1   1  11       12.56       14.70      0.89 o 
   2   1  11      236.11      238.74      3.45 o 
   3   1  11       35.88       40.25      1.55 o 
   4   1  11      150.42      154.16      2.37 o 
   5   1  11      303.39      309.61      3.31 o 
   6   1  11      139.12      144.13      3.30 o 
   7   1  11      216.13      216.02      4.66 o 
   8   1  11      107.85      102.92      7.67 o 
   9   1  11      210.12      204.42      4.67 o 
  10   1  11       47.69       49.05      2.57 o 
  11   1  11        5.22        3.91      1.25 o 
  12   1  11        1.13        0.39      1.63 o 
  13   1  11        1.30        4.04      2.02 o 
  16   1  11        4.31        3.35      2.31 o 
 -15   2  11        5.86        4.38      1.13 o 
 -14   2  11        0.76       -0.22      0.87 o 
 -13   2  11       12.45       10.76      1.27 o 
 -12   2  11       81.81       77.43      2.42 o 
 -11   2  11       22.84       23.46      1.51 o 
 -10   2  11        3.90        4.50      0.97 o 
  -9   2  11      164.75      155.12      3.15 o 
  -8   2  11        0.27        0.26      0.82 o 
  -7   2  11       98.74       88.38      2.41 o 
  -6   2  11      159.13      148.67      3.35 o 
  -5   2  11      589.30      571.60      5.79 o 
  -4   2  11      113.79      127.81      2.64 o 
  -3   2  11      148.73      140.53      2.69 o 
  -2   2  11       27.48       35.04      1.48 o 
  -1   2  11       54.64       54.79      2.40 o 
   0   2  11        8.17        6.99      0.75 o 
   1   2  11      418.37      438.44      4.06 o 
   2   2  11      758.52      749.43      8.02 o 
   3   2  11      172.02      184.05      2.92 o 
   4   2  11        0.55        2.75      1.56 o 
   5   2  11       73.27       72.04      2.38 o 
   6   2  11       71.62       70.14      2.39 o 
   7   2  11      249.47      240.00      4.31 o 
   8   2  11      134.89      137.56      3.36 o 
   9   2  11      187.11      183.75      3.95 o 
  10   2  11      162.07      156.11      3.73 o 
  11   2  11        7.02        7.45      1.60 o 
  12   2  11        6.81        8.04      1.38 o 
  13   2  11       28.27       29.18      2.02 o 
  14   2  11        1.65       -0.76      1.37 o 
  15   2  11        4.26        2.13      1.68 o 
 -14   3  11       50.47       53.56      2.30 o 
 -13   3  11       45.21       47.44      2.14 o 
 -12   3  11        5.13        5.52      1.12 o 
 -11   3  11        1.31        1.25      0.87 o 
 -10   3  11       19.90       21.53      1.48 o 
  -9   3  11       25.25       24.51      1.50 o 
  -8   3  11      131.05      128.44      2.91 o 
  -7   3  11       20.02       23.63      1.42 o 
  -6   3  11      315.13      304.96      4.81 o 
  -5   3  11      172.39      174.53      3.16 o 
  -4   3  11      214.95      214.33      3.45 o 
  -3   3  11        0.80       -0.04      0.70 o 
  -2   3  11      110.13      113.78      2.47 o 
  -1   3  11       57.71       60.66      1.87 o 
   0   3  11       61.80       67.49      2.45 o 
   1   3  11      440.07      437.86      5.84 o 
   2   3  11      147.77      160.32      3.57 o 
   3   3  11        0.01        2.11      1.03 o 
   4   3  11      197.63      195.08      3.94 o 
   5   3  11       81.01       86.23      2.79 o 
   6   3  11       44.28       48.04      2.21 o 
   7   3  11        2.25        2.30      1.10 o 
   8   3  11       27.43       29.59      1.90 o 
   9   3  11       62.18       69.24      2.70 o 
  10   3  11        4.05        3.74      1.48 o 
  11   3  11       18.53       14.57      2.16 o 
  12   3  11       78.30       75.98      5.12 o 
  13   3  11       59.09       50.56      2.60 o 
  14   3  11        0.94        0.31      1.18 o 
 -12   4  11       13.36       14.93      1.73 o 
 -11   4  11       66.56       68.10      2.41 o 
 -10   4  11        0.86        1.14      0.93 o 
  -9   4  11       19.15       22.22      1.51 o 
  -8   4  11       95.24       79.31      2.43 o 
  -7   4  11        0.09       -0.35      0.78 o 
  -6   4  11       95.28       97.31      2.55 o 
  -5   4  11        2.91        1.71      0.85 o 
  -4   4  11      259.55      260.68      3.91 o 
  -3   4  11       48.14       43.26      2.68 o 
  -2   4  11       46.61       45.58      3.24 o 
  -1   4  11        0.34        0.28      2.38 o 
   0   4  11       16.96       17.03      2.34 o 
   1   4  11      222.61      236.31      4.54 o 
   2   4  11       77.55       68.11      2.72 o 
   3   4  11      212.47      216.54      4.44 o 
   4   4  11       12.90       20.95      1.78 o 
   5   4  11        6.71        4.81      1.30 o 
   6   4  11       22.49       20.31      1.79 o 
   7   4  11       38.83       40.27      2.92 o 
   8   4  11       16.04       24.97      1.93 o 
   9   4  11        5.52        9.66      1.45 o 
  10   4  11        2.41        1.62      1.51 o 
  11   4  11       26.62       31.11      3.07 o 
  12   4  11       58.60       62.76      5.72 o 
  -9   5  11        1.23       -0.57      0.97 o 
  -8   5  11       10.01       11.52      1.28 o 
  -7   5  11        5.26        3.82      1.18 o 
  -6   5  11        3.40        3.50      1.47 o 
  -5   5  11        7.81        8.61      2.73 o 
  -4   5  11       15.98       14.08      4.36 o 
  -3   5  11       25.11       29.14      4.24 o 
  -2   5  11      118.69      138.48     12.64 o 
  -1   5  11       23.91       29.36      3.42 o 
   0   5  11        0.00        0.82      1.89 o 
   1   5  11       26.56       30.87      2.02 o 
   2   5  11        1.84        0.30      1.04 o 
   3   5  11       39.48       34.32      2.99 o 
   4   5  11       37.20       37.06      2.25 o 
   5   5  11       18.73       21.86      3.05 o 
   6   5  11        4.05        7.22      3.42 o 
   7   5  11        1.43        1.28      1.25 o 
   8   5  11       22.49       18.55      2.83 o 
   9   5  11       40.46       38.37      2.54 o 
  -3   6  11        2.96        3.36      1.55 o 
  -2   6  11        3.91        4.59      1.58 o 
  -1   6  11        1.22        2.09      1.42 o 
   0   6  11        2.90        1.93      2.35 o 
   1   6  11        4.57        4.36      1.32 o 
   2   6  11       40.02       42.12      2.47 o 
   3   6  11        5.08        2.67      1.39 o 
 -15   0  12       17.60       20.57      2.32 o 
 -14   0  12        2.90        0.72      1.35 o 
 -13   0  12        1.13       -0.58      1.10 o 
 -12   0  12       14.98       13.40      1.88 o 
 -11   0  12       43.20       25.07      3.41 o 
 -10   0  12        2.79       -0.68      1.32 o 
  -9   0  12      348.50      338.57      6.73 o 
  -8   0  12      179.97      173.41      4.80 o 
  -7   0  12     1600.83     1487.02     21.37 o 
  -6   0  12      323.14      308.56      6.05 o 
  -5   0  12      979.55      980.60     11.59 o 
  -4   0  12        6.30        7.47      1.37 o 
  -3   0  12       51.79       51.87      2.54 o 
  -2   0  12     1042.19     1019.51     11.44 o 
  -1   0  12      153.52      167.08      4.05 o 
   0   0  12       19.38       13.40      1.52 o 
   1   0  12        2.91        6.09      1.20 o 
   2   0  12       51.54       53.34      2.46 o 
   3   0  12      190.78      193.73      4.72 o 
   4   0  12       60.69       53.54      2.36 o 
   5   0  12       13.64       11.00      1.53 o 
   6   0  12      195.23      194.39      4.31 o 
   7   0  12       87.64       87.73      3.08 o 
   8   0  12      357.30      358.13      8.64 o 
   9   0  12     1202.22     1265.31     18.69 o 
 -15   1  12        4.28        4.69      1.17 o 
 -14   1  12       11.65       11.55      1.38 o 
 -13   1  12        0.13        0.26      1.01 o 
 -12   1  12       14.41       14.45      1.35 o 
 -11   1  12        0.10       -1.00      0.67 o 
 -10   1  12        5.03        3.98      0.99 o 
  -9   1  12        2.89        3.91      0.97 o 
  -8   1  12      688.75      649.03      6.70 o 
  -7   1  12       15.63       16.30      1.30 o 
  -6   1  12      170.79      164.53      3.12 o 
  -5   1  12       36.37       34.58      2.35 o 
  -4   1  12      129.69      121.55      2.59 o 
  -3   1  12       59.60       56.13      2.16 o 
  -2   1  12       27.61       27.44      1.38 o 
  -1   1  12      333.86      348.56      4.24 o 
   0   1  12      497.28      481.42      5.03 o 
   1   1  12        1.39        1.04      0.72 o 
   2   1  12       10.04        9.16      0.82 o 
   3   1  12        6.80        5.69      0.75 o 
   4   1  12       14.98       17.70      1.02 o 
   5   1  12       26.50       25.44      1.31 o 
   6   1  12        0.01        0.80      0.89 o 
   7   1  12      561.97      568.32     10.12 o 
   8   1  12      167.28      180.74      5.95 o 
   9   1  12        6.96       10.38      1.58 o 
  10   1  12       20.45       20.47      1.98 o 
  11   1  12        0.03       -2.29      1.53 o 
  12   1  12      104.67      115.50      5.61 o 
  15   1  12       73.93       77.04      5.64 o 
 -14   2  12        0.99        1.90      1.03 o 
 -13   2  12        5.91        9.61      1.28 o 
 -12   2  12        0.91        2.06      0.93 o 
 -11   2  12        8.31       11.13      1.27 o 
 -10   2  12        0.39        0.52      1.19 o 
  -9   2  12       23.11       20.59      1.42 o 
  -8   2  12       65.91       63.35      2.22 o 
  -7   2  12        9.03        5.30      1.19 o 
  -6   2  12      189.66      173.17      3.26 o 
  -5   2  12       41.63       42.85      1.81 o 
  -4   2  12      270.60      254.24      3.82 o 
  -3   2  12       29.74       29.65      1.46 o 
  -2   2  12      383.36      373.75      4.78 o 
  -1   2  12        1.24        2.51      0.79 o 
   0   2  12       18.29       23.30      1.28 o 
   1   2  12      160.91      159.04      2.81 o 
   2   2  12        1.39        2.37      0.82 o 
   3   2  12      543.62      522.28      6.40 o 
   4   2  12       71.87       68.28      2.40 o 
   5   2  12      109.77      118.36      3.10 o 
   6   2  12      129.10      127.10      3.23 o 
   7   2  12       12.79       14.45      1.65 o 
   8   2  12       27.34       30.77      1.91 o 
   9   2  12        1.58        1.15      1.09 o 
  10   2  12       20.26       24.58      1.83 o 
  11   2  12       32.96       33.60      2.61 o 
  12   2  12        1.36        2.17      1.18 o 
  13   2  12        5.45        6.59      1.48 o 
  14   2  12       17.16       14.91      2.22 o 
 -13   3  12       23.09       28.44      1.79 o 
 -12   3  12        1.17        1.81      1.23 o 
 -11   3  12       28.50       33.82      1.82 o 
 -10   3  12       21.56       20.09      1.50 o 
  -9   3  12       23.74       24.01      1.55 o 
  -8   3  12       71.80       75.78      2.36 o 
  -7   3  12       24.50       25.43      1.52 o 
  -6   3  12       27.92       29.53      1.55 o 
  -5   3  12        0.01       -0.76      0.71 o 
  -4   3  12        0.42        0.81      0.76 o 
  -3   3  12       33.01       30.68      2.30 o 
  -2   3  12      114.80      112.35      2.68 o 
  -1   3  12      676.36      667.12      7.46 o 
   0   3  12       23.82       22.54      2.10 o 
   1   3  12       52.78       52.58      2.83 o 
   2   3  12       21.64       29.09      1.84 o 
   3   3  12       20.90       19.67      1.61 o 
   4   3  12       47.85       48.94      2.28 o 
   5   3  12       70.01       68.04      2.56 o 
   6   3  12       11.00        9.80      1.37 o 
   7   3  12       10.12       11.54      1.45 o 
   8   3  12       22.40       21.29      2.45 o 
   9   3  12       45.54       45.76      2.36 o 
  10   3  12       85.90       80.50      3.03 o 
  11   3  12       65.44       64.35      2.84 o 
  12   3  12        5.56        7.73      1.50 o 
  13   3  12        3.05        5.69      1.66 o 
 -11   4  12        0.90        2.89      1.03 o 
 -10   4  12       11.69       12.03      1.35 o 
  -9   4  12       26.97       27.16      1.69 o 
  -8   4  12       40.61       43.11      2.00 o 
  -7   4  12        4.54        3.06      0.97 o 
  -6   4  12       17.94       19.56      1.44 o 
  -5   4  12       17.66       16.50      1.34 o 
  -4   4  12       86.17       78.20      4.43 o 
  -3   4  12        9.19        8.48      2.83 o 
  -2   4  12        8.67        8.75      2.97 o 
  -1   4  12        0.34       -1.66      1.49 o 
   0   4  12      105.80      107.83      3.98 o 
   1   4  12      236.90      238.01      5.85 o 
   2   4  12      247.95      245.74      4.84 o 
   3   4  12        6.41       11.41      1.45 o 
   4   4  12        7.64        9.50      1.46 o 
   5   4  12        0.02        0.65      1.05 o 
   6   4  12       23.59       23.04      1.87 o 
   7   4  12        1.79        1.81      1.10 o 
   8   4  12        2.31        2.74      1.23 o 
   9   4  12       11.75        8.59      1.51 o 
  10   4  12       14.66       11.05      1.66 o 
  11   4  12       40.30       27.61      2.16 o 
  -8   5  12       62.27       70.34      2.90 o 
  -7   5  12        8.19        5.96      1.71 o 
  -6   5  12        5.94        6.28      1.68 o 
  -5   5  12        1.36        5.63      2.23 o 
  -4   5  12        0.15       -0.21      1.20 o 
  -3   5  12        0.04        0.72      1.44 o 
  -2   5  12        1.77        4.60      1.93 o 
  -1   5  12       14.66       16.16      2.08 o 
   0   5  12        0.03        1.35      1.33 o 
   1   5  12       40.37       47.29      3.04 o 
   2   5  12        0.40       -0.12      1.08 o 
   3   5  12       65.03       65.29      3.05 o 
   4   5  12        8.44        9.60      1.53 o 
   5   5  12        6.31        5.70      1.48 o 
   6   5  12        3.52        3.51      1.37 o 
   7   5  12       20.50       19.24      2.21 o 
 -14   1  13        0.22       -0.71      1.28 o 
 -13   1  13        3.19        5.04      1.11 o 
 -12   1  13        0.90        0.81      0.87 o 
 -11   1  13       50.59       44.44      2.79 o 
 -10   1  13       35.61       37.07      1.83 o 
  -9   1  13        0.72        2.33      1.05 o 
  -8   1  13        3.70        3.79      1.46 o 
  -7   1  13      319.43      293.32      4.41 o 
  -6   1  13       47.95       53.13      2.01 o 
  -5   1  13       63.98       62.80      2.07 o 
  -4   1  13       47.56       48.08      1.81 o 
  -3   1  13        1.49        1.25      0.80 o 
  -2   1  13      135.14      130.85      2.72 o 
  -1   1  13      237.29      248.37      3.68 o 
   0   1  13       90.05       90.64      2.27 o 
   1   1  13       99.74      100.76      2.35 o 
   2   1  13       18.87       20.67      1.28 o 
   3   1  13       93.99      102.48      2.35 o 
   4   1  13        9.76       12.07      1.11 o 
   5   1  13       80.85       77.31      2.28 o 
   6   1  13       75.44       76.49      2.57 o 
   7   1  13        0.95        1.73      0.99 o 
   8   1  13       34.51       34.94      3.49 o 
   9   1  13       42.11       39.49      2.06 o 
  10   1  13        0.17       -0.22      1.70 o 
  11   1  13       88.91       96.10      5.22 o 
  13   1  13       84.07       84.11      5.69 o 
  14   1  13       11.02       12.73      3.00 o 
 -13   2  13        0.02       -0.37      0.86 o 
 -12   2  13       11.58       15.64      1.47 o 
 -11   2  13       33.97       38.97      1.93 o 
 -10   2  13      120.58      113.95      2.95 o 
  -9   2  13        8.96       11.61      1.25 o 
  -8   2  13       27.77       32.79      1.89 o 
  -7   2  13       51.66       59.27      2.15 o 
  -6   2  13        2.68        3.34      1.12 o 
  -5   2  13        9.15        8.49      1.10 o 
  -4   2  13      120.56      111.03      2.65 o 
  -3   2  13      459.18      457.69      5.32 o 
  -2   2  13       15.91       17.53      1.27 o 
  -1   2  13      177.55      166.96      3.06 o 
   0   2  13      129.24      129.73      2.71 o 
   1   2  13      132.91      132.93      3.18 o 
   2   2  13       21.28       25.98      3.24 o 
   3   2  13        0.01        0.23      1.13 o 
   4   2  13      194.55      200.58      4.01 o 
   5   2  13      212.28      215.92      4.24 o 
   6   2  13       75.62       68.78      2.63 o 
   7   2  13        0.02       -0.30      1.56 o 
   8   2  13       13.18       17.42      2.51 o 
   9   2  13        1.82        1.91      1.32 o 
  10   2  13       12.75       14.08      1.58 o 
  11   2  13        0.02        1.24      1.74 o 
  12   2  13       40.30       39.17      2.30 o 
  13   2  13        2.98        7.47      1.86 o 
 -12   3  13       14.15       14.86      1.48 o 
 -11   3  13        5.94        7.69      1.21 o 
 -10   3  13       48.43       56.19      2.26 o 
  -9   3  13       77.32       84.88      2.60 o 
  -8   3  13        8.74        7.58      1.15 o 
  -7   3  13       24.07       21.11      1.47 o 
  -6   3  13       92.98       92.37      2.57 o 
  -5   3  13        6.48        6.30      1.04 o 
  -4   3  13        0.03       -0.76      0.68 o 
  -3   3  13        0.17       -0.21      0.73 o 
  -2   3  13       60.48       65.99      2.48 o 
  -1   3  13      127.45      133.10      4.33 o 
   0   3  13       94.21       92.83      3.70 o 
   1   3  13       87.46       87.08      3.58 o 
   2   3  13       48.61       52.20      2.90 o 
   3   3  13        3.72        3.79      1.42 o 
   4   3  13      128.83      136.38      3.57 o 
   5   3  13       14.73       18.83      1.73 o 
   6   3  13      148.18      154.31      3.87 o 
   7   3  13       35.36       41.41      2.77 o 
   8   3  13        2.07        1.32      1.08 o 
   9   3  13       21.72       24.13      2.34 o 
  10   3  13        0.90        0.68      1.11 o 
  11   3  13       12.51       14.94      1.74 o 
 -10   4  13        0.10       -0.34      0.90 o 
  -9   4  13        0.13       -1.28      0.86 o 
  -8   4  13        1.10        0.87      0.88 o 
  -7   4  13      119.65      125.21      3.10 o 
  -6   4  13        6.32        7.13      1.14 o 
  -5   4  13       31.59       26.75      2.77 o 
  -4   4  13        1.00        0.59      1.25 o 
  -3   4  13       14.13       16.64      2.05 o 
  -2   4  13       26.62       31.34      2.53 o 
  -1   4  13        7.44        5.65      1.60 o 
   0   4  13        0.95        2.09      1.46 o 
   1   4  13       19.39       10.73      1.89 o 
   2   4  13       89.78       90.38      8.64 o 
   3   4  13        3.64        2.46      1.56 o 
   4   4  13       21.40       22.05      1.87 o 
   5   4  13       95.64       98.38      3.39 o 
   6   4  13        1.87        2.31      1.21 o 
   7   4  13        0.00       -0.45      1.04 o 
   8   4  13       13.44       18.93      1.85 o 
   9   4  13       49.27       42.86      2.54 o 
  -6   5  13       24.05       24.03      2.53 o 
  -5   5  13       11.99       18.39      4.03 o 
  -4   5  13        0.00       -0.46      1.40 o 
  -3   5  13        4.29        5.26      1.73 o 
  -2   5  13       61.14       68.74      3.66 o 
  -1   5  13       34.01       32.41      2.71 o 
   0   5  13       13.70       14.47      2.12 o 
   1   5  13       11.13       10.93      3.55 o 
   2   5  13       19.69       28.61      2.60 o 
   3   5  13        0.22        0.95      1.49 o 
   4   5  13       14.83       11.84      1.73 o 
   5   5  13       10.80       11.91      1.78 o 
 -13   0  14       36.80       33.00      2.79 o 
 -12   0  14       28.53       30.03      4.14 o 
 -11   0  14       10.80        9.94      3.14 o 
 -10   0  14       42.93       46.12      3.91 o 
  -9   0  14      101.95      115.55      4.19 o 
  -8   0  14        6.33        8.65      1.60 o 
  -7   0  14       14.42       11.89      1.77 o 
  -6   0  14       17.29       18.52      3.03 o 
  -5   0  14       69.36       69.33      3.17 o 
  -4   0  14        6.30        3.31      1.21 o 
  -3   0  14        2.81        1.87      1.11 o 
  -2   0  14       48.14       42.80      4.15 o 
  -1   0  14       56.63       47.50      2.53 o 
   0   0  14       55.55       58.20      2.72 o 
   1   0  14        1.68        1.17      1.10 o 
   2   0  14        4.21        5.13      1.28 o 
   3   0  14      287.60      312.26      7.33 o 
   4   0  14      111.14      100.56      3.46 o 
   5   0  14       63.43       61.97      4.14 o 
   6   0  14      172.44      174.97      7.45 o 
   7   0  14       26.10       35.36      3.30 o 
 -13   1  14       19.41       17.03      1.57 o 
 -12   1  14       17.61       18.44      1.58 o 
 -11   1  14       46.48       41.16      2.05 o 
 -10   1  14       71.97       67.57      2.40 o 
  -9   1  14       26.30       25.36      1.62 o 
  -8   1  14        2.21        2.12      0.87 o 
  -7   1  14       26.15       21.16      1.49 o 
  -6   1  14       22.91       28.61      1.62 o 
  -5   1  14       52.15       48.23      2.02 o 
  -4   1  14      163.09      151.66      3.12 o 
  -3   1  14        6.26        9.84      1.23 o 
  -2   1  14       66.41       65.19      2.08 o 
  -1   1  14       58.41       52.28      1.88 o 
   0   1  14       23.91       21.04      1.36 o 
   1   1  14      135.86      130.40      2.76 o 
   2   1  14      495.56      475.57      5.33 o 
   3   1  14       32.20       30.87      1.51 o 
   4   1  14      382.27      407.27      5.73 o 
   5   1  14       39.81       35.30      1.94 o 
   6   1  14      118.97      132.63      3.37 o 
   7   1  14       98.98       99.36      3.02 o 
   8   1  14        5.79        6.62      1.84 o 
   9   1  14        7.45       13.55      1.90 o 
  10   1  14        2.34        1.36      1.33 o 
  11   1  14       22.89       24.40      3.35 o 
  12   1  14        0.55        1.72      1.90 o 
 -12   2  14       23.77       20.34      1.65 o 
 -11   2  14       14.85       17.36      1.51 o 
 -10   2  14       27.93       28.00      2.23 o 
  -9   2  14       76.02       66.23      2.39 o 
  -8   2  14        7.52        7.17      1.12 o 
  -7   2  14       23.04       27.61      1.63 o 
  -6   2  14        0.37        1.05      2.30 o 
  -5   2  14      299.71      283.78      4.38 o 
  -4   2  14        3.24        3.60      0.96 o 
  -3   2  14      101.57       92.49      2.49 o 
  -2   2  14       14.99       13.64      1.21 o 
  -1   2  14       38.81       41.04      1.76 o 
   0   2  14       91.73      107.47      2.58 o 
   1   2  14        3.71        2.13      1.27 o 
   2   2  14        4.72        3.11      1.38 o 
   3   2  14       46.66       47.46      2.78 o 
   4   2  14        0.02        2.14      1.28 o 
   5   2  14       53.15       60.66      2.48 o 
   6   2  14       96.02       89.85      4.19 o 
   7   2  14        0.80        0.17      0.99 o 
   8   2  14        1.69        1.27      1.56 o 
   9   2  14        0.05        1.08      1.13 o 
  10   2  14       87.58       89.27      4.79 o 
  11   2  14      103.13      104.68      3.46 o 
  12   2  14        0.49        1.01      1.50 o 
 -11   3  14        1.73       -0.15      0.99 o 
 -10   3  14        0.12        2.34      1.26 o 
  -9   3  14       30.95       32.28      1.84 o 
  -8   3  14        0.05       -1.29      0.86 o 
  -7   3  14        5.48        4.89      1.09 o 
  -6   3  14        0.10        0.05      1.38 o 
  -5   3  14        1.27        1.74      0.87 o 
  -4   3  14        7.21        6.87      1.07 o 
  -3   3  14        0.36        0.31      0.80 o 
  -2   3  14        7.78        6.82      1.71 o 
  -1   3  14        2.10        4.22      1.56 o 
   0   3  14       29.10       29.14      5.26 o 
   1   3  14        5.30        6.95      1.62 o 
   2   3  14       22.61       22.45      2.22 o 
   3   3  14        5.03        5.89      1.64 o 
   4   3  14        0.27        2.18      1.53 o 
   5   3  14       11.40        6.39      1.36 o 
   6   3  14        3.78        2.11      1.19 o 
   7   3  14       14.19       13.02      1.57 o 
   8   3  14       16.99       13.72      1.66 o 
   9   3  14        0.28       -1.42      0.95 o 
  10   3  14       12.63       13.43      2.41 o 
  -8   4  14        3.70        3.93      1.12 o 
  -7   4  14        2.21        0.75      0.95 o 
  -6   4  14        0.91        1.88      1.44 o 
  -5   4  14        8.07        6.99      1.81 o 
  -4   4  14       40.69       44.46      2.99 o 
  -3   4  14       19.10       21.35      2.39 o 
  -2   4  14        2.55        2.71      1.46 o 
  -1   4  14       13.41       13.73      2.07 o 
   0   4  14        0.32        3.12      1.51 o 
   1   4  14       11.99       14.70      2.06 o 
   2   4  14       24.45       24.26      3.09 o 
   3   4  14       27.14       35.39      2.83 o 
   4   4  14        0.15       -1.87      1.24 o 
   5   4  14       21.08       20.34      2.36 o 
   6   4  14        0.83        0.74      1.18 o 
   7   4  14        0.15        1.24      1.28 o 
  -1   5  14       23.10       22.03      2.46 o 
   0   5  14        0.05       -0.35      1.44 o 
 -12   1  15       32.66       27.92      1.87 o 
 -11   1  15        8.04        7.42      1.28 o 
 -10   1  15       14.06        9.42      1.35 o 
  -9   1  15       31.07       23.95      1.67 o 
  -8   1  15      104.73       98.73      2.82 o 
  -7   1  15       78.95       73.05      2.67 o 
  -6   1  15       17.38       16.45      1.40 o 
  -5   1  15       75.72       85.06      2.53 o 
  -4   1  15       19.46       22.01      1.49 o 
  -3   1  15       12.96       12.20      1.26 o 
  -2   1  15       94.65       89.80      2.50 o 
  -1   1  15       57.82       56.59      2.64 o 
   0   1  15        8.29        7.57      1.06 o 
   1   1  15        1.45        0.78      0.78 o 
   2   1  15        3.52        2.10      0.90 o 
   3   1  15        6.48        8.17      1.22 o 
   4   1  15        3.33        4.20      1.45 o 
   5   1  15       52.66       49.58      2.82 o 
   6   1  15       11.52       14.02      2.01 o 
   7   1  15       35.24       36.92      2.09 o 
   8   1  15      214.36      207.21      4.38 o 
   9   1  15        3.44        5.43      1.60 o 
  10   1  15       68.20       72.25      3.52 o 
  11   1  15        5.64       14.99      3.08 o 
 -11   2  15        5.90        6.92      1.44 o 
 -10   2  15        0.01       -1.25      0.84 o 
  -9   2  15        0.03        0.58      0.87 o 
  -8   2  15        3.62        5.50      1.14 o 
  -7   2  15       82.62       76.43      2.53 o 
  -6   2  15       94.93       93.03      2.73 o 
  -5   2  15       37.01       38.32      2.13 o 
  -4   2  15        0.00        0.85      0.87 o 
  -3   2  15       54.77       56.70      2.11 o 
  -2   2  15       11.55       16.50      1.32 o 
  -1   2  15        0.32       -1.05      0.70 o 
   0   2  15       33.24       34.78      1.99 o 
   1   2  15       63.65       60.04      3.22 o 
   2   2  15        3.05        1.38      1.42 o 
   3   2  15        0.00        0.74      1.26 o 
   4   2  15       17.31       19.10      2.09 o 
   5   2  15       41.98       47.08      2.93 o 
   6   2  15        0.04        0.56      1.32 o 
   7   2  15        0.29       -0.91      1.00 o 
   8   2  15       23.25       22.35      1.88 o 
   9   2  15       49.01       52.99      2.59 o 
  10   2  15        3.02        2.18      2.82 o 
  -9   3  15        1.35        2.04      1.00 o 
  -8   3  15        0.24       -0.29      0.92 o 
  -7   3  15        0.21        1.87      0.91 o 
  -6   3  15       34.76       32.23      1.82 o 
  -5   3  15        0.65        0.92      0.89 o 
  -4   3  15       21.05       22.53      1.55 o 
  -3   3  15       14.73        7.21      1.78 o 
  -2   3  15       64.01       70.66      3.58 o 
  -1   3  15       75.66       76.26      3.69 o 
   0   3  15      107.87      121.31      4.48 o 
   1   3  15       13.71       17.45      3.42 o 
   2   3  15       10.54       10.74      1.88 o 
   3   3  15        0.29       -0.29      1.79 o 
   4   3  15       37.47       45.04      3.00 o 
   5   3  15        3.21        0.80      1.33 o 
   6   3  15       18.10       14.28      2.12 o 
   7   3  15        1.06        1.38      1.13 o 
   8   3  15        0.88       -0.95      1.12 o 
  -5   4  15        8.47        7.03      1.84 o 
  -4   4  15       27.26       28.63      2.71 o 
  -3   4  15       15.52       16.81      2.26 o 
  -2   4  15        9.36       10.43      2.10 o 
  -1   4  15        0.42        2.39      1.57 o 
   0   4  15        2.59        4.65      1.67 o 
   1   4  15        3.14        2.31      1.68 o 
   2   4  15       29.72       30.81      3.72 o 
   3   4  15       51.58       51.72      3.32 o 
   4   4  15        8.31        8.72      1.90 o 
   5   4  15       12.21       12.47      2.12 o 
 -10   0  16       11.21        5.17      1.81 o 
  -9   0  16      116.03      106.55      4.31 o 
  -8   0  16      107.60       92.73      3.98 o 
  -7   0  16       23.91       20.43      2.19 o 
  -6   0  16       31.06       27.12      2.39 o 
  -5   0  16        2.49        4.50      1.87 o 
  -4   0  16      215.11      213.82      5.62 o 
  -3   0  16      162.65      158.38      4.79 o 
  -2   0  16      113.16      110.21      4.03 o 
  -1   0  16       46.02       48.96      2.88 o 
   0   0  16       93.85      112.17      3.98 o 
   1   0  16        0.39       -1.13      1.58 o 
   2   0  16      205.48      194.36      5.09 o 
   3   0  16       96.93      101.87      3.85 o 
   4   0  16       59.43       53.85      2.90 o 
   5   0  16        0.77       -2.51      1.67 o 
   6   0  16        2.45        0.02      1.95 o 
 -10   1  16       42.48       42.09      2.13 o 
  -9   1  16       39.13       37.82      3.20 o 
  -8   1  16       16.10       13.49      1.41 o 
  -7   1  16       11.06        8.29      1.26 o 
  -6   1  16       48.28       44.88      2.04 o 
  -5   1  16        5.59        7.49      1.17 o 
  -4   1  16        8.88        9.17      1.20 o 
  -3   1  16       15.93       17.38      1.42 o 
  -2   1  16       83.66       86.76      2.57 o 
  -1   1  16      171.10      171.93      3.47 o 
   0   1  16       32.16       34.03      1.75 o 
   1   1  16       43.38       47.54      1.97 o 
   2   1  16        0.11       -0.08      0.99 o 
   3   1  16        8.88        6.94      1.58 o 
   4   1  16        5.52        7.21      1.64 o 
   5   1  16       15.22       15.37      2.02 o 
   6   1  16      203.05      227.34      6.51 o 
   7   1  16       13.16       13.13      1.99 o 
   8   1  16        5.83       10.76      2.71 o 
   9   1  16        0.23        0.91      1.42 o 
  -9   2  16        1.94       -0.66      1.55 o 
  -8   2  16       35.28       37.35      2.00 o 
  -7   2  16        8.20        7.74      1.26 o 
  -6   2  16        8.42        9.17      1.28 o 
  -5   2  16       31.15       29.59      1.78 o 
  -4   2  16       11.63        9.52      1.91 o 
  -3   2  16        0.28        1.21      0.92 o 
  -2   2  16       44.64       41.29      2.48 o 
  -1   2  16        1.60        2.83      1.10 o 
   0   2  16        2.75        1.53      1.38 o 
   1   2  16       10.72       10.14      2.22 o 
   2   2  16        3.12        3.42      1.55 o 
   3   2  16        3.56        1.78      1.35 o 
   4   2  16       13.20       13.16      2.62 o 
   5   2  16       17.75       20.08      2.23 o 
   6   2  16       10.26        6.99      1.79 o 
   7   2  16       59.04       67.24      3.50 o 
   8   2  16        9.95        8.84      1.91 o 
  -6   3  16        0.72       -0.60      0.91 o 
  -5   3  16       21.74       22.80      1.65 o 
  -4   3  16       23.24       24.71      2.52 o 
  -3   3  16       70.73       74.13      4.83 o 
  -2   3  16       45.26       42.53      3.06 o 
  -1   3  16       69.39       74.57      3.78 o 
   0   3  16        4.26        3.45      1.60 o 
   1   3  16        1.90        3.31      2.02 o 
   2   3  16        1.88        3.70      2.20 o 
   3   3  16        0.28        1.25      1.63 o 
   4   3  16        3.91        4.87      5.13 o 
   5   3  16       11.33       10.61      2.17 o 
   6   3  16        2.76        4.90      1.65 o 
  -8   1  17       12.37       15.08      1.55 o 
  -7   1  17        5.13        4.04      1.59 o 
  -6   1  17        2.90        2.43      1.36 o 
  -5   1  17        0.01       -1.18      0.79 o 
  -4   1  17        0.05       -0.38      0.80 o 
  -3   1  17        3.34        4.53      1.06 o 
  -2   1  17        9.28       11.72      1.30 o 
  -1   1  17       36.24       34.15      1.98 o 
   0   1  17        2.18        1.50      0.94 o 
   1   1  17       38.29       41.09      2.25 o 
   2   1  17        0.72        0.85      1.36 o 
   3   1  17       25.49       28.45      3.42 o 
   4   1  17       44.47       51.40      3.18 o 
   5   1  17       44.04       57.84      5.13 o 
   6   1  17       10.51       14.38      2.04 o 
   7   1  17        9.37        7.90      2.63 o 
  -6   2  17        0.05       -0.79      0.94 o 
  -5   2  17        0.38        0.15      0.94 o 
  -4   2  17       33.13       36.01      2.15 o 
  -3   2  17        0.85        1.89      0.98 o 
  -2   2  17       65.94       66.02      3.02 o 
  -1   2  17       11.90       12.99      2.10 o 
   0   2  17        0.46        0.04      1.31 o 
   1   2  17        1.17        3.40      2.56 o 
   2   2  17       18.05       21.70      2.39 o 
   3   2  17      111.51      120.68      4.60 o 
   4   2  17        5.95        9.46      1.99 o 
   5   2  17       27.80       31.69      3.87 o 
  -1   3  17        6.65        4.95      1.71 o 
   0   3  17        0.28        0.18      2.68 o 
   1   3  17       12.47       18.36      2.36 o 
  -5   0  18        0.00        1.90      1.43 o 
  -4   0  18       31.99       30.72      3.35 o 
  -3   0  18        3.37        3.26      1.49 o 
  -2   0  18        0.74        1.66      1.38 o 
  -1   0  18       37.09       35.77      2.65 o 
   0   0  18        0.37        1.11      1.36 o 
   1   0  18        9.49        5.88      1.70 o 
   2   0  18       26.84       28.24      2.51 o 
   3   0  18       25.75       26.57      3.47 o 
   4   0  18        2.97        2.91      2.12 o 
  -4   1  18        0.93        0.71      0.96 o 
  -3   1  18        3.63        2.20      1.03 o 
  -2   1  18       53.19       50.27      2.85 o 
  -1   1  18       10.16       10.43      1.34 o 
   0   1  18        2.54        3.98      1.28 o 
   1   1  18       20.19       23.13      2.37 o 
   2   1  18        0.01        2.16      1.66 o 
   3   1  18       55.40       62.87      3.49 o 
                                                 
